# Supplementary material for: Genetic Distinctiveness Highlights the Conservation Value of a Sicilian Manna Ash Germplasm Collection Assigned to Fraxinus angustifolia (Oleaceae)
Source: Plants (Basel). 2020 Aug 14;9(8):1035. doi: 10.3390/plants9081035 (PMC7463994; doi:10.3390/plants9081035)
Supplement: Supplementary file 1 [file plants-09-01035-s001.zip]

Archive with 6 entries (5 files):
- Supplementary_files/
- Supplementary_files/Figure S1.docx
- Supplementary_files/Table S1.docx
- Supplementary_files/Table S2.xlsx
- Supplementary_files/Table S3.docx
- Supplementary_files/Table S4.xlsx
