# Supplementary material for: Genetic Distinctiveness Highlights the Conservation Value of a Sicilian Manna Ash Germplasm Collection Assigned to Fraxinus angustifolia (Oleaceae)
Source: Plants (Basel). 2020 Aug 14;9(8):1035. doi: 10.3390/plants9081035 (PMC7463994; doi:10.3390/plants9081035)
Supplement: Supplementary file 1 [file plants-09-01035-s001.zip › Supplementary_files/Table S2.xlsx]

## Sheet: Table S2_set#1
Table S2 A) Nuclear SSR profiles of samples belonging to set#1.
Sample	Local variety/species	Fem4	Fem4	Fem11	Fem11	Fem12	Fem12	Fem16	Fem16	Fem19	Fem19	M230	M230	SSR326	SSR326	SSR427	SSR427	SSR431	SSR431	SSR520	SSR520	SSR528	SSR528
Abbassa cappeddu1	Abbassa cappeddu	158	162	268	276	194	210	176	188	138	158	204	248	388	388	272	272	455	455	308	316	284	287
Abbassa cappeddu2	Abbassa cappeddu	158	162	268	276	194	210	176	188	138	158	204	248	388	388	272	272	455	455	308	316	284	287
Abbassa cappeddu3	Abbassa cappeddu	158	162	268	276	194	210	176	188	138	158	204	248	388	388	272	272	455	455	308	316	284	287
Baciciu1	Baciciu	158	166	250	254	196	210	180	204	140	158	248	258	388	388	274	274	455	455	268	310	284	287
Baciciu2	Baciciu	158	166	250	254	196	210	180	184	140	158	248	258	388	388	274	274	455	455	268	310	284	287
Baciciu3	Baciciu	158	166	250	254	196	210	180	184	140	158	248	258	388	388	274	274	455	455	268	310	284	287
Baciciu giambelluca	Baciciu	158	166	254	276	196	210	180	180	144	144	258	258	388	388	274	274	455	455	270	310	284	287
Cavolo1	Cavolo	170	170	246	260	194	194	184	184	144	144	204	204	388	388	274	274	455	455	308	322	266	287
Cavolo2	Cavolo	170	170	246	260	194	194	184	184	144	144	204	204	388	388	274	274	455	455	308	322	266	287
Cavolo3	Cavolo	170	170	246	260	194	194	184	184	144	144	204	204	388	388	274	274	455	455	308	322	266	287
Macigna1	Macigna	158	166	250	254	196	210	180	204	140	158	248	258	388	388	274	274	455	455	268	310	284	287
Macigna2	Macigna	158	166	250	254	196	210	180	204	140	158	248	258	388	388	274	274	455	455	268	310	284	287
Macigna3	Macigna	158	166	250	254	196	210	180	204	140	158	248	258	388	388	274	274	455	455	268	310	284	287
Nivuru1	Nivuru	162	176	260	268	194	196	178	184	144	144	204	210	382	388	274	274	455	455	276	322	284	287
Nivuru2	Nivuru	162	176	260	268	194	196	178	184	144	144	204	210	382	388	274	274	455	455	276	322	284	287
Nivuru3	Nivuru	162	176	260	268	194	196	178	184	144	144	204	210	382	388	274	274	455	455	276	322	284	287
Nsiriddu1	Nsiriddu	162	176	260	276	188	194	176	184	144	144	202	202	388	388	274	274	455	455	308	316	287	308
Nsiriddu2	Nsiriddu	162	176	260	276	188	194	176	184	144	144	184	202	388	388	274	274	455	455	308	316	287	308
Nsiriddu3	Nsiriddu	162	176	260	276	188	194	176	184	144	144	184	202	388	388	274	274	455	455	308	316	287	308
Nsiriddu monumentale	Frassino monumentale	162	176	254	260	188	210	178	184	144	144	202	248	388	388	274	274	455	455	310	316	284	287
Russu1	Russu	158	162	254	268	210	210	178	188	140	158	204	248	388	388	274	274	455	455	266	310	263	284
Russu2	Russu	158	162	254	268	210	210	178	188	140	158	204	248	388	388	274	274	455	455	266	310	263	284
Russu3	Russu	158	162	254	268	210	210	178	188	140	158	204	248	388	388	274	274	455	455	266	310	263	284
Sarvaggiu1	Sarvaggiu	166	176	260	260	188	188	176	184	144	144	206	210	388	388	274	274	455	455	308	316	287	287
Sarvaggiu2	Sarvaggiu	166	176	260	260	188	188	176	184	144	144	206	210	388	388	274	274	455	455	308	316	287	287
Sarvaggiu3	Sarvaggiu	166	176	260	260	188	188	176	184	144	144	206	210	388	388	274	274	455	455	308	316	287	287
Verdello1	Verdello	162	176	246	260	194	196	184	184	144	144	202	202	388	388	274	274	455	455	308	316	299	308
Verdello2	Verdello	162	176	246	260	194	196	184	184	144	144	202	202	388	388	274	274	455	455	308	316	299	308
Verdello3	Verdello	162	176	260	276	188	194	176	184	144	144	202	202	388	388	274	274	455	455	308	316	287	308
Verdello giambelluca2	Verdello	162	176	260	276	188	194	176	184	144	144	184	202	388	388	274	274	455	455	310	318	287	308
Verdello giambelluca3	Verdello	162	176	254	276	188	194	180	184	144	144	184	202	388	388	274	274	455	455	310	318	287	308
Verdello4	Verdello	162	176	246	260	194	196	184	184	144	144	202	202	388	388	274	274	455	455	308	316	299	308
Verdello5	Verdello	162	176	246	260	194	196	184	184	144	144	184	202	388	388	274	274	455	455	308	316	299	308
Frassino monumentale	Frassino monumentale	170	194	246	266	188	210	178	180	138	142	244	248	388	388	274	274	455	455	276	322	284	287
Fraxinus ornus orniello	Fraxinus ornus	164	178	228	234	198	198	204	226	NA	NA	182	200	388	388	210	240	324	324	322	328	266	266
Fraxinus ornus serracasale	Fraxinus ornus	180	182	228	244	202	214	204	210	NA	NA	182	204	391	391	210	240	324	324	328	328	266	269
Fraxinus ornus	Fraxinus ornus	164	178	228	234	168	198	204	210	NA	NA	182	200	391	391	210	240	324	324	328	328	269	272
Fraxinus ornus carpaci	Fraxinus ornus	178	180	220	228	NA	NA	204	226	NA	NA	194	202	391	391	240	240	324	324	308	322	251	269

## Sheet: Table S2_set#2
Table S2 B) Nuclear SSR profiles of samples belonging to set#2.
Sample (with unique SSR profiles)	Country	Species	Longitude	Latitude	Group ID (sampling location)	Fem4	Fem4	Fem11	Fem11	Fem12	Fem12	Fem16	Fem16	Fem19	Fem19	M230	M230	SSR326	SSR326	SSR427	SSR427	SSR431	SSR431	SSR520	SSR520	SSR528	SSR528
Sarvaggio1	Italy (South)	F. angustifolia(FAN)	14.016	37.883	Italy1	166	176	260	260	188	188	176	184	144	144	206	210	388	388	274	274	455	455	308	316	287	287
Nsiriddu2	Italy (South)	F. angustifolia(FAN)	14.016	37.883	Italy1	162	176	260	276	188	194	176	184	144	144	184	202	388	388	274	274	455	455	308	316	287	308
Nsiriddu monumentale	Italy (South)	F. angustifolia(FAN)	14.016	37.883	Italy1	162	176	254	260	188	210	178	184	144	144	202	248	388	388	274	274	455	455	310	316	284	287
Verdello1	Italy (South)	F. angustifolia(FAN)	14.016	37.883	Italy1	162	176	246	260	194	196	184	184	144	144	202	202	388	388	274	274	455	455	308	316	299	308
Verdello3	Italy (South)	F. angustifolia(FAN)	14.016	37.883	Italy1	162	176	260	276	188	194	176	184	144	144	202	202	388	388	274	274	455	455	308	316	287	308
Baciciu2	Italy (South)	F. angustifolia(FAN)	14.016	37.883	Italy1	158	166	250	254	196	210	180	184	140	158	248	258	388	388	274	274	455	455	268	310	284	287
Baciciu giambelluca	Italy (South)	F. angustifolia(FAN)	14.016	37.883	Italy1	158	166	254	276	196	210	180	180	144	144	258	258	388	388	274	274	455	455	270	310	284	287
Verdello giambelluca2	Italy (South)	F. angustifolia(FAN)	14.016	37.883	Italy1	162	176	260	276	188	194	176	184	144	144	184	202	388	388	274	274	455	455	310	318	287	308
Verdello giambelluca3	Italy (South)	F. angustifolia(FAN)	14.016	37.883	Italy1	162	176	254	276	188	194	180	184	144	144	184	202	388	388	274	274	455	455	310	318	287	308
Macigna1	Italy (South)	F. angustifolia(FAN)	14.016	37.883	Italy1	158	166	250	254	196	210	180	204	140	158	248	258	388	388	274	274	455	455	268	310	284	287
Abbassa cappeddu1	Italy (South)	F. angustifolia(FAN)	14.016	37.883	Italy1	158	162	268	276	194	210	176	188	138	158	204	248	388	388	272	272	455	455	308	316	284	287
Russu1	Italy (South)	F. angustifolia(FAN)	14.016	37.883	Italy1	158	162	254	268	210	210	178	188	140	158	204	248	388	388	274	274	455	455	266	310	263	284
Verdello5	Italy (South)	F. angustifolia(FAN)	14.016	37.883	Italy1	162	176	246	260	194	196	184	184	144	144	184	202	388	388	274	274	455	455	308	316	299	308
Cavolo3	Italy (South)	F. angustifolia(FAN)	14.016	37.883	Italy1	170	170	246	260	194	194	184	184	144	144	204	204	388	388	274	274	455	455	308	322	266	287
Nivuru1	Italy (South)	F. angustifolia(FAN)	14.016	37.883	Italy1	162	176	260	268	194	196	178	184	144	144	204	210	382	388	274	274	455	455	276	322	284	287
Frassino_monumentale	Italy (South)	F. angustifolia(FAN)	14.016	37.883	Italy1	170	194	246	266	188	210	178	180	138	142	244	248	388	388	274	274	455	455	276	322	284	287
9_FAN_Calabria_1	Italy (South)	F. angustifolia(FAN)	15.672	38.222	Italy2	164	180	NA	NA	194	196	184	184	140	158	206	250	388	388	274	274	455	455	308	308	284	308
9_FAN_Calabria_2	Italy (South)	F. angustifolia(FAN)	15.672	38.222	Italy2	170	180	260	276	188	210	184	184	140	158	206	248	388	388	266	274	455	455	308	308	284	308
9_FAN_Calabria_3	Italy (South)	F. angustifolia(FAN)	15.672	38.222	Italy2	164	180	254	264	188	196	184	184	138	158	206	258	388	388	274	274	455	455	308	308	287	308
9_FAN_Calabria_4	Italy (South)	F. angustifolia(FAN)	15.672	38.222	Italy2	164	180	260	276	188	196	184	184	138	158	202	258	388	388	274	274	461	461	308	308	284	308
9_FAN_Calabria_5	Italy (South)	F. angustifolia(FAN)	15.672	38.222	Italy2	170	180	260	276	194	194	184	184	140	158	202	258	388	388	266	274	461	461	308	316	284	308
9_FAN_Calabria_6	Italy (South)	F. angustifolia(FAN)	15.672	38.222	Italy2	164	166	260	276	188	196	184	184	140	158	202	258	388	388	266	274	461	461	308	316	287	287
9_FAN_Calabria_7	Italy (South)	F. angustifolia(FAN)	15.672	38.222	Italy2	164	166	260	276	194	210	184	184	138	142	202	248	388	388	274	274	455	455	308	318	287	308
9_FAN_Calabria_8	Italy (South)	F. angustifolia(FAN)	15.672	38.222	Italy2	158	164	246	246	190	210	184	188	144	188	182	216	388	394	266	274	455	455	308	318	281	287
53_FAN_Albena_1	Bulgaria	F. angustifolia(FAN)	28.062	43.358	Bulgaria	160	162	252	264	172	178	184	186	NA	NA	206	222	388	388	266	274	455	455	318	318	287	299
53_FAN_Albena_2	Bulgaria	F. angustifolia(FAN)	28.062	43.358	Bulgaria	162	162	250	252	172	172	184	186	144	144	208	208	388	388	262	274	455	461	316	318	287	299
53_FAN_Albena_3	Bulgaria	F. angustifolia(FAN)	28.062	43.358	Bulgaria	162	162	250	256	178	190	184	186	144	144	216	222	388	388	274	274	455	461	316	318	287	299
53_FAN_Albena_4	Bulgaria	F. angustifolia(FAN)	28.062	43.358	Bulgaria	158	162	250	264	178	190	184	186	140	144	212	220	388	388	266	274	449	449	316	318	287	299
53_FAN_Albena_5	Bulgaria	F. angustifolia(FAN)	28.062	43.358	Bulgaria	162	166	246	264	174	178	184	186	138	144	174	208	388	388	262	262	449	449	318	318	287	299
53_FAN_Albena_6	Bulgaria	F. angustifolia(FAN)	28.062	43.358	Bulgaria	162	162	258	258	172	178	184	186	144	144	208	216	388	388	262	266	455	461	318	318	287	287
53_FAN_Albena_7	Bulgaria	F. angustifolia(FAN)	28.062	43.358	Bulgaria	160	162	256	256	178	178	184	186	144	144	182	214	388	391	262	262	455	455	318	318	287	299
53_FAN_Albena_8	Bulgaria	F. angustifolia(FAN)	28.062	43.358	Bulgaria	160	162	NA	NA	172	178	184	186	138	144	182	208	388	388	262	262	449	455	318	318	287	299
57_FAN_Krka_1	Croatia	F. angustifolia(FAN)	15.969	43.819	Croatia1	158	162	260	266	190	198	184	184	144	144	208	214	388	394	266	274	449	449	318	318	287	299
57_FAN_Krka_2	Croatia	F. angustifolia(FAN)	15.969	43.819	Croatia1	162	174	252	286	178	198	176	184	144	144	198	206	388	394	258	274	455	455	318	318	281	287
57_FAN_Krka_3	Croatia	F. angustifolia(FAN)	15.969	43.819	Croatia1	160	160	256	272	178	178	184	184	138	144	180	224	388	397	262	262	455	455	320	322	281	299
57_FAN_Krka_4	Croatia	F. angustifolia(FAN)	15.969	43.819	Croatia1	158	160	246	252	178	198	184	184	144	144	180	198	388	391	258	274	455	455	318	318	281	287
57_FAN_Krka_5	Croatia	F. angustifolia(FAN)	15.969	43.819	Croatia1	156	160	246	256	172	178	184	184	144	144	182	214	388	391	258	274	449	455	318	320	281	287
57_FAN_Krka_6	Croatia	F. angustifolia(FAN)	15.969	43.819	Croatia1	162	162	252	256	198	198	184	184	144	144	182	214	388	388	266	274	455	455	318	318	281	287
57_FAN_Krka_7	Croatia	F. angustifolia(FAN)	15.969	43.819	Croatia1	158	178	240	252	178	196	184	184	144	168	182	182	388	391	258	274	455	455	308	318	278	287
57_FAN_Krka_8	Croatia	F. angustifolia(FAN)	15.969	43.819	Croatia1	162	162	254	254	176	176	184	184	144	144	182	184	388	388	262	266	455	455	318	318	287	308
58_FAN_Lonjsko_Polje_1	Croatia	F. angustifolia(FAN)	16.706	45.418	Croatia2	160	174	252	256	202	216	184	186	144	188	208	216	388	394	262	274	455	455	318	318	287	287
58_FAN_Lonjsko_Polje_2	Croatia	F. angustifolia(FAN)	16.706	45.418	Croatia2	162	174	246	252	178	178	184	186	144	144	182	208	388	388	266	274	455	455	308	318	281	287
58_FAN_Lonjsko_Polje_3	Croatia	F. angustifolia(FAN)	16.706	45.418	Croatia2	162	162	246	252	178	178	184	184	144	144	194	206	388	391	262	274	449	455	316	318	281	287
58_FAN_Lonjsko_Polje_4	Croatia	F. angustifolia(FAN)	16.706	45.418	Croatia2	162	162	246	256	178	178	184	184	144	156	208	208	388	391	258	274	455	455	318	318	281	299
58_FAN_Lonjsko_Polje_5	Croatia	F. angustifolia(FAN)	16.706	45.418	Croatia2	162	162	246	252	178	178	184	184	144	144	182	184	388	388	258	274	455	455	318	318	281	287
58_FAN_Lonjsko_Polje_6	Croatia	F. angustifolia(FAN)	16.706	45.418	Croatia2	158	162	246	252	172	178	184	184	144	144	182	194	388	391	258	274	455	455	308	318	281	287
58_FAN_Lonjsko_Polje_7	Croatia	F. angustifolia(FAN)	16.706	45.418	Croatia2	158	162	246	254	178	180	184	184	144	144	182	184	388	391	258	274	449	449	316	318	281	287
58_FAN_Lonjsko_Polje_8	Croatia	F. angustifolia(FAN)	16.706	45.418	Croatia2	162	162	252	258	186	190	184	186	144	144	182	214	388	391	262	262	455	455	320	322	287	299
7_FAN_By_1	France	F. angustifolia(FAN)	-0.84001	45.369	France1	158	158	246	256	204	204	176	184	140	144	210	210	388	388	258	262	455	461	316	322	278	287
7_FAN_By_2	France	F. angustifolia(FAN)	-0.84001	45.369	France1	158	162	246	246	192	204	176	184	142	142	212	224	388	388	258	274	455	455	316	322	302	308
7_FAN_By_4	France	F. angustifolia(FAN)	-0.84001	45.369	France1	160	160	246	246	188	214	176	184	142	142	204	214	388	391	258	274	455	455	318	322	281	299
7_FAN_By_5	France	F. angustifolia(FAN)	-0.84001	45.369	France1	158	162	246	246	186	204	184	184	168	174	210	214	388	388	262	266	455	455	316	318	281	287
7_FAN_By_6	France	F. angustifolia(FAN)	-0.84001	45.369	France1	162	162	256	266	202	202	184	186	142	168	180	204	391	397	258	266	455	455	316	316	278	287
7_FAN_By_7	France	F. angustifolia(FAN)	-0.84001	45.369	France1	158	164	246	246	180	204	184	184	146	156	202	212	388	391	258	270	455	455	318	318	281	281
7_FAN_By_8	France	F. angustifolia(FAN)	-0.84001	45.369	France1	162	162	246	246	NA	NA	176	184	144	146	224	250	391	397	258	274	455	461	318	320	281	299
10_FAN_CapdAgde_1	France	F. angustifolia(FAN)	3.48501	43.28	France2	158	164	246	256	192	208	178	184	144	144	206	212	388	391	258	274	455	461	316	318	281	287
10_FAN_CapdAgde_2	France	F. angustifolia(FAN)	3.48501	43.28	France2	172	188	252	252	178	178	176	184	138	138	180	212	388	388	266	274	455	461	316	318	287	299
10_FAN_CapdAgde_3	France	F. angustifolia(FAN)	3.48501	43.28	France2	158	188	250	250	196	214	176	184	182	182	180	194	388	388	266	274	455	461	316	322	299	305
10_FAN_CapdAgde_4	France	F. angustifolia(FAN)	3.48501	43.28	France2	164	180	246	252	178	190	176	184	134	142	202	202	388	388	266	266	455	461	316	318	287	299
10_FAN_CapdAgde_5	France	F. angustifolia(FAN)	3.48501	43.28	France2	158	162	246	256	190	204	176	184	142	188	206	224	388	391	258	274	455	461	318	322	281	287
10_FAN_CapdAgde_6	France	F. angustifolia(FAN)	3.48501	43.28	France2	158	162	246	252	182	192	184	184	140	142	212	224	388	391	258	274	455	455	316	318	281	287
10_FAN_CapdAgde_7	France	F. angustifolia(FAN)	3.48501	43.28	France2	158	162	246	256	NA	NA	184	184	144	178	194	206	391	397	258	274	455	455	318	320	281	287
11_FAN_Cazouls_1	France	F. angustifolia(FAN)	3.11501	43.394	France3	158	158	256	264	194	200	186	190	144	144	208	208	388	388	262	266	455	455	316	318	281	287
11_FAN_Cazouls_2	France	F. angustifolia(FAN)	3.11501	43.394	France3	158	168	260	260	178	190	184	184	142	142	184	208	388	388	258	262	455	455	308	316	296	296
11_FAN_Cazouls_3	France	F. angustifolia(FAN)	3.11501	43.394	France3	158	162	258	262	192	192	184	188	144	144	184	206	388	394	258	266	455	461	308	322	281	284
11_FAN_Cazouls_4	France	F. angustifolia(FAN)	3.11501	43.394	France3	162	170	246	258	192	196	176	184	144	144	192	216	388	394	266	274	455	461	308	316	281	284
11_FAN_Cazouls_5	France	F. angustifolia(FAN)	3.11501	43.394	France3	160	168	264	264	192	192	178	184	144	150	196	214	388	394	274	274	455	461	308	316	287	287
11_FAN_Cazouls_6	France	F. angustifolia(FAN)	3.11501	43.394	France3	162	168	252	252	190	190	184	184	142	142	182	206	388	388	258	274	455	461	316	316	287	287
11_FAN_Cazouls_7	France	F. angustifolia(FAN)	3.11501	43.394	France3	162	162	258	276	192	210	184	184	138	142	206	206	388	391	258	266	455	461	318	318	287	287
11_FAN_Cazouls_8	France	F. angustifolia(FAN)	3.11501	43.394	France3	162	162	246	256	196	210	184	184	144	144	208	228	388	391	258	274	455	461	316	316	281	287
15_FAN_CuxacDAude_1	France	F. angustifolia(FAN)	2.99401	43.241	France4	158	198	252	264	178	186	176	184	142	144	192	198	388	388	274	274	455	455	318	318	287	287
15_FAN_CuxacDAude_2	France	F. angustifolia(FAN)	2.99401	43.241	France4	160	164	246	246	184	208	184	184	138	138	214	222	388	394	266	274	455	455	316	316	287	299
15_FAN_CuxacDAude_3	France	F. angustifolia(FAN)	2.99401	43.241	France4	158	158	252	252	178	190	176	176	142	144	214	216	388	388	266	274	455	455	316	316	287	299
15_FAN_CuxacDAude_4	France	F. angustifolia(FAN)	2.99401	43.241	France4	158	158	252	262	184	208	176	184	138	144	208	214	388	388	274	274	455	455	318	318	281	299
15_FAN_CuxacDAude_5	France	F. angustifolia(FAN)	2.99401	43.241	France4	158	164	246	268	180	200	176	184	144	144	198	214	388	388	262	274	455	461	316	318	281	299
15_FAN_CuxacDAude_6	France	F. angustifolia(FAN)	2.99401	43.241	France4	158	162	246	268	190	200	176	184	144	184	198	214	388	394	266	274	455	461	318	318	287	299
15_FAN_CuxacDAude_7	France	F. angustifolia(FAN)	2.99401	43.241	France4	158	158	246	246	190	190	158	176	144	182	208	218	388	394	266	274	455	455	318	318	281	287
15_FAN_CuxacDAude_8	France	F. angustifolia(FAN)	2.99401	43.241	France4	162	174	246	250	190	200	176	184	144	188	182	212	388	394	262	274	449	449	316	318	281	287
30_FAN_LaMolle_1	France	F. angustifolia(FAN)	6.53701	43.237	France5	160	168	260	260	202	202	184	184	142	142	184	222	388	388	274	274	455	455	316	318	278	281
30_FAN_LaMolle_2	France	F. angustifolia(FAN)	6.53701	43.237	France5	158	158	246	260	188	196	184	184	142	142	202	222	394	394	274	274	455	461	316	320	281	287
30_FAN_LaMolle_3	France	F. angustifolia(FAN)	6.53701	43.237	France5	156	188	260	260	196	204	184	184	142	142	184	194	388	391	270	270	455	455	316	316	278	281
30_FAN_LaMolle_4	France	F. angustifolia(FAN)	6.53701	43.237	France5	156	160	246	260	192	196	184	184	144	144	184	222	388	388	274	274	455	455	316	320	287	299
30_FAN_LaMolle_5	France	F. angustifolia(FAN)	6.53701	43.237	France5	158	172	256	278	196	196	184	184	142	142	192	202	388	388	258	274	455	461	318	320	281	308
30_FAN_LaMolle_6	France	F. angustifolia(FAN)	6.53701	43.237	France5	158	158	246	246	192	196	184	184	142	142	202	202	388	391	258	274	455	455	318	318	299	308
30_FAN_LaMolle_7	France	F. angustifolia(FAN)	6.53701	43.237	France5	158	172	256	278	184	184	186	186	142	182	202	202	388	388	258	274	455	455	318	318	287	302
30_FAN_LaMolle_8	France	F. angustifolia(FAN)	6.53701	43.237	France5	158	158	246	256	184	192	184	184	144	144	208	208	388	391	258	274	455	455	318	320	281	302
32_FAN_MasLarrieu_1	France	F. angustifolia(FAN)	3.03301	42.586	France6	160	162	266	266	188	194	176	188	144	150	180	206	388	391	266	274	455	461	316	322	287	305
32_FAN_MasLarrieu_2	France	F. angustifolia(FAN)	3.03301	42.586	France6	160	160	256	256	194	208	184	184	144	144	208	208	388	391	266	274	455	455	316	318	287	293
32_FAN_MasLarrieu_3	France	F. angustifolia(FAN)	3.03301	42.586	France6	158	160	240	260	194	208	186	186	144	190	208	208	388	388	262	274	455	455	316	318	281	293
32_FAN_MasLarrieu_4	France	F. angustifolia(FAN)	3.03301	42.586	France6	158	166	254	254	194	208	184	188	144	144	208	208	388	388	266	274	449	449	316	318	287	305
32_FAN_MasLarrieu_5	France	F. angustifolia(FAN)	3.03301	42.586	France6	158	158	266	274	178	204	184	186	144	146	198	216	388	388	274	274	455	461	308	316	305	308
32_FAN_MasLarrieu_6	France	F. angustifolia(FAN)	3.03301	42.586	France6	162	166	252	252	204	204	184	184	188	188	208	208	388	388	262	274	455	461	308	316	305	308
32_FAN_MasLarrieu_7	France	F. angustifolia(FAN)	3.03301	42.586	France6	158	166	246	252	190	208	178	184	144	188	208	208	388	394	274	274	455	455	308	316	281	305
32_FAN_MasLarrieu_8	France	F. angustifolia(FAN)	3.03301	42.586	France6	158	166	246	252	184	204	176	184	138	188	208	224	388	388	274	274	455	455	308	316	287	305
63_FAN_Toulouse_1	France	F. angustifolia(FAN)	1.22601	43.641	France7	158	162	246	264	180	192	184	184	144	144	194	210	388	391	258	258	455	455	318	318	281	287
63_FAN_Toulouse_2	France	F. angustifolia(FAN)	1.22601	43.641	France7	162	162	246	266	192	204	176	184	144	144	182	214	391	397	258	258	455	455	318	318	281	287
63_FAN_Toulouse_3	France	F. angustifolia(FAN)	1.22601	43.641	France7	162	164	246	254	192	204	184	184	144	144	180	198	391	397	258	258	455	455	318	318	281	281
63_FAN_Toulouse_4	France	F. angustifolia(FAN)	1.22601	43.641	France7	162	164	246	254	178	178	184	184	134	142	198	210	388	391	258	266	455	455	318	318	278	281
63_FAN_Toulouse_5	France	F. angustifolia(FAN)	1.22601	43.641	France7	158	162	246	246	178	182	184	184	138	144	180	180	388	391	258	266	455	461	316	318	278	281
63_FAN_Toulouse_6	France	F. angustifolia(FAN)	1.22601	43.641	France7	158	162	246	258	178	178	184	184	144	144	182	202	388	391	258	266	455	461	316	318	281	287
63_FAN_Toulouse_7	France	F. angustifolia(FAN)	1.22601	43.641	France7	158	162	247	258	178	180	184	184	144	144	182	210	388	391	258	266	449	455	316	318	281	287
63_FAN_Toulouse_8	France	F. angustifolia(FAN)	1.22601	43.641	France7	158	162	246	256	180	192	184	184	144	144	182	210	388	391	258	266	455	461	316	318	281	287
37_FAN_OcsaHungary_1	Hungary	F. angustifolia(FAN)	19.231	47.268	Hungary	158	162	248	256	172	178	176	184	144	144	182	208	388	394	266	274	455	455	308	318	287	299
37_FAN_OcsaHungary_3	Hungary	F. angustifolia(FAN)	19.231	47.268	Hungary	158	162	248	256	172	178	176	184	144	144	182	208	388	394	258	274	455	455	308	318	287	299
37_FAN_OcsaHungary_4	Hungary	F. angustifolia(FAN)	19.231	47.268	Hungary	162	162	256	264	172	178	176	184	142	142	208	212	388	394	258	266	455	455	318	318	287	299
37_FAN_OcsaHungary_5	Hungary	F. angustifolia(FAN)	19.231	47.268	Hungary	158	162	248	256	172	178	176	184	142	142	182	208	388	394	266	274	455	455	308	318	287	299
37_FAN_OcsaHungary_6	Hungary	F. angustifolia(FAN)	19.231	47.268	Hungary	158	162	246	256	172	178	176	184	142	142	182	208	388	394	266	274	455	455	308	318	287	299
37_FAN_OcsaHungary_7	Hungary	F. angustifolia(FAN)	19.231	47.268	Hungary	158	162	246	256	178	204	176	184	142	142	182	208	388	394	266	274	455	455	308	318	287	299
37_FAN_OcsaHungary_8	Hungary	F. angustifolia(FAN)	19.231	47.268	Hungary	158	162	246	256	184	204	176	184	140	144	180	208	388	394	266	274	455	455	308	318	287	299
23_FAN_Gevgelijia_1	Macedonia	F. angustifolia(FAN)	22.491	41.172	Macedonia	160	162	258	264	172	178	184	184	142	142	214	224	388	394	266	274	455	455	318	320	299	308
23_FAN_Gevgelijia_2	Macedonia	F. angustifolia(FAN)	22.491	41.172	Macedonia	172	182	248	248	178	210	184	184	142	184	206	206	388	391	258	258	455	455	318	322	281	299
23_FAN_Gevgelijia_3	Macedonia	F. angustifolia(FAN)	22.491	41.172	Macedonia	162	172	248	254	172	210	176	184	142	184	182	208	391	391	258	262	455	461	318	322	278	299
23_FAN_Gevgelijia_4	Macedonia	F. angustifolia(FAN)	22.491	41.172	Macedonia	162	162	248	258	172	192	184	184	142	150	174	206	388	394	262	262	455	455	318	320	299	308
23_FAN_Gevgelijia_5	Macedonia	F. angustifolia(FAN)	22.491	41.172	Macedonia	160	166	254	258	172	194	184	184	142	150	194	198	388	391	262	274	455	455	316	316	287	299
23_FAN_Gevgelijia_6	Macedonia	F. angustifolia(FAN)	22.491	41.172	Macedonia	160	162	252	258	172	202	184	184	144	146	206	214	388	394	262	274	455	455	308	316	281	299
23_FAN_Gevgelijia_7	Macedonia	F. angustifolia(FAN)	22.491	41.172	Macedonia	158	162	246	252	184	208	176	184	142	142	182	206	388	394	266	274	455	455	308	318	287	299
23_FAN_Gevgelijia_8	Macedonia	F. angustifolia(FAN)	22.491	41.172	Macedonia	158	162	246	252	190	208	176	184	144	144	182	208	388	394	266	274	455	455	308	318	281	287
2_FAN_AdaBojana_1	MonteNegro	F. angustifolia(FAN)	19.348	41.866	Montenegro	162	168	246	256	178	178	184	184	142	142	192	222	388	388	262	262	455	455	318	318	299	299
2_FAN_AdaBojana_2	MonteNegro	F. angustifolia(FAN)	19.348	41.866	Montenegro	162	178	246	246	172	190	176	184	142	142	206	206	388	388	266	274	455	461	306	318	299	299
2_FAN_AdaBojana_3	MonteNegro	F. angustifolia(FAN)	19.348	41.866	Montenegro	162	162	246	258	172	172	176	184	142	142	182	220	391	391	262	274	455	455	308	316	287	290
2_FAN_AdaBojana_4	MonteNegro	F. angustifolia(FAN)	19.348	41.866	Montenegro	162	166	246	256	172	178	176	184	142	142	180	212	388	394	266	274	455	461	306	318	287	299
2_FAN_AdaBojana_5	MonteNegro	F. angustifolia(FAN)	19.348	41.866	Montenegro	162	162	248	260	190	196	184	184	144	158	202	208	388	388	266	274	455	461	308	316	284	299
2_FAN_AdaBojana_6	MonteNegro	F. angustifolia(FAN)	19.348	41.866	Montenegro	158	162	254	256	178	194	184	184	142	142	182	208	388	394	262	274	455	455	318	320	287	299
2_FAN_AdaBojana_7	MonteNegro	F. angustifolia(FAN)	19.348	41.866	Montenegro	162	162	246	256	178	186	162	184	142	142	180	218	388	394	266	274	455	455	318	320	287	299
2_FAN_AdaBojana_8	MonteNegro	F. angustifolia(FAN)	19.348	41.866	Montenegro	158	166	246	246	190	208	176	184	144	188	182	216	388	394	266	274	455	455	308	320	281	287
54_FAN_AlterdoChao_1	Portugal	F. angustifolia(FAN)	-7.66301	39.193	Portugal1	158	158	248	254	180	210	184	186	142	184	218	218	388	394	258	274	455	455	316	318	287	287
54_FAN_AlterdoChao_2	Portugal	F. angustifolia(FAN)	-7.66301	39.193	Portugal1	160	162	254	258	194	194	184	188	144	168	210	216	388	388	266	266	455	455	318	318	287	299
54_FAN_AlterdoChao_3	Portugal	F. angustifolia(FAN)	-7.66301	39.193	Portugal1	162	172	258	258	186	194	184	188	144	198	210	210	388	388	258	274	455	455	318	318	281	287
54_FAN_AlterdoChao_4	Portugal	F. angustifolia(FAN)	-7.66301	39.193	Portugal1	162	172	258	290	178	194	184	186	144	144	208	212	388	394	266	274	455	461	318	318	281	286
54_FAN_AlterdoChao_5	Portugal	F. angustifolia(FAN)	-7.66301	39.193	Portugal1	158	172	246	246	178	182	184	184	138	144	180	202	388	394	266	274	455	461	318	318	278	287
54_FAN_AlterdoChao_6	Portugal	F. angustifolia(FAN)	-7.66301	39.193	Portugal1	158	172	258	290	178	182	184	184	144	144	182	212	394	397	266	266	461	461	316	316	281	281
62_FAN_Tanha_1	Portugal	F. angustifolia(FAN)	-7.67501	41.255	Portugal2	174	174	252	264	192	192	186	186	138	144	208	222	391	391	266	274	455	455	308	316	287	287
62_FAN_Tanha_2	Portugal	F. angustifolia(FAN)	-7.67501	41.255	Portugal2	162	174	252	252	184	184	176	184	140	144	194	224	388	388	266	274	455	455	318	318	281	287
62_FAN_Tanha_3	Portugal	F. angustifolia(FAN)	-7.67501	41.255	Portugal2	162	174	246	252	178	178	176	184	138	144	180	194	388	388	258	274	455	455	316	318	281	287
62_FAN_Tanha_4	Portugal	F. angustifolia(FAN)	-7.67501	41.255	Portugal2	160	184	246	264	178	198	176	184	138	144	180	214	388	388	270	270	455	455	316	316	287	287
62_FAN_Tanha_5	Portugal	F. angustifolia(FAN)	-7.67501	41.255	Portugal2	160	162	246	252	178	196	184	184	138	144	182	194	388	388	258	274	455	455	308	318	287	287
62_FAN_Tanha_6	Portugal	F. angustifolia(FAN)	-7.67501	41.255	Portugal2	164	172	252	252	196	196	184	186	138	142	194	210	388	388	274	274	455	455	308	316	287	287
62_FAN_Tanha_7	Portugal	F. angustifolia(FAN)	-7.67501	41.255	Portugal2	158	174	252	252	196	196	184	184	NA	NA	214	218	388	388	274	274	455	455	308	318	287	287
62_FAN_Tanha_8	Portugal	F. angustifolia(FAN)	-7.67501	41.255	Portugal2	158	162	252	252	178	180	184	186	138	144	182	182	388	388	258	274	455	455	308	318	287	287
13_FAN_CrniLug_1	Serbia	F. angustifolia(FAN)	20.183	44.678	Serbia1	158	180	NA	NA	172	188	184	184	144	178	220	224	388	391	262	274	455	455	308	316	302	308
13_FAN_CrniLug_2	Serbia	F. angustifolia(FAN)	20.183	44.678	Serbia1	166	184	252	272	194	194	184	184	144	144	180	206	388	397	258	274	455	455	318	318	287	299
13_FAN_CrniLug_3	Serbia	F. angustifolia(FAN)	20.183	44.678	Serbia1	162	162	256	264	178	194	184	184	144	144	206	220	388	391	258	274	455	461	308	318	287	308
13_FAN_CrniLug_4	Serbia	F. angustifolia(FAN)	20.183	44.678	Serbia1	162	162	248	252	172	189	184	184	142	142	204	226	388	394	262	262	455	455	316	318	272	299
13_FAN_CrniLug_5	Serbia	F. angustifolia(FAN)	20.183	44.678	Serbia1	164	164	250	268	178	186	184	184	144	144	204	214	388	394	266	266	455	455	318	318	299	299
13_FAN_CrniLug_6	Serbia	F. angustifolia(FAN)	20.183	44.678	Serbia1	162	162	268	268	186	196	176	184	142	188	206	218	388	388	266	274	455	455	318	318	299	308
13_FAN_CrniLug_7	Serbia	F. angustifolia(FAN)	20.183	44.678	Serbia1	162	176	246	264	182	182	184	184	142	142	180	204	388	388	262	274	455	455	316	318	281	299
13_FAN_CrniLug_8	Serbia	F. angustifolia(FAN)	20.183	44.678	Serbia1	158	160	246	256	186	208	176	184	140	144	180	208	388	394	266	274	455	455	308	318	287	299
36_FAN_Negotin_1	Serbia	F. angustifolia(FAN)	22.597	44.154	Serbia2	164	164	264	276	188	190	184	188	142	142	212	236	391	394	266	274	455	455	318	318	287	299
36_FAN_Negotin_2	Serbia	F. angustifolia(FAN)	22.597	44.154	Serbia2	158	162	252	258	172	194	184	184	142	142	208	208	388	394	258	274	455	455	318	320	287	299
36_FAN_Negotin_3	Serbia	F. angustifolia(FAN)	22.597	44.154	Serbia2	160	178	252	256	172	204	184	184	142	142	180	216	388	391	258	262	455	455	316	318	281	299
36_FAN_Negotin_4	Serbia	F. angustifolia(FAN)	22.597	44.154	Serbia2	162	162	250	256	180	192	184	188	142	142	180	202	388	394	262	274	455	455	318	320	278	299
36_FAN_Negotin_5	Serbia	F. angustifolia(FAN)	22.597	44.154	Serbia2	162	162	254	258	172	172	184	184	142	142	214	220	388	388	262	262	455	455	316	318	290	299
36_FAN_Negotin_6	Serbia	F. angustifolia(FAN)	22.597	44.154	Serbia2	162	166	246	256	188	202	176	184	142	188	180	208	388	391	262	274	455	455	308	318	278	287
47_FAN_Turkey_1	Turkey	F. angustifolia(FAN)	38.588	37.911	Turkey	160	160	248	262	176	186	184	186	142	142	206	206	388	394	262	274	455	455	318	318	287	299
47_FAN_Turkey_2	Turkey	F. angustifolia(FAN)	38.588	37.911	Turkey	160	164	258	274	172	172	184	184	142	152	180	206	388	394	262	262	455	455	316	318	281	299
47_FAN_Turkey_3	Turkey	F. angustifolia(FAN)	38.588	37.911	Turkey	158	166	246	252	184	206	178	184	144	188	208	216	388	394	266	274	455	461	308	318	287	299
56_FAN_Krim_1	Ukraine	F. angustifolia(FAN)	33.602	44.506	Ukraine	160	170	240	272	186	186	184	186	140	144	218	218	388	388	262	274	449	449	318	318	287	299
56_FAN_Krim_2	Ukraine	F. angustifolia(FAN)	33.602	44.506	Ukraine	158	166	252	254	178	186	184	186	144	144	182	206	388	388	258	262	449	455	318	320	NA	NA
56_FAN_Krim_3	Ukraine	F. angustifolia(FAN)	33.602	44.506	Ukraine	162	164	246	250	178	186	184	184	144	144	206	206	388	388	254	274	449	449	316	318	281	287
56_FAN_Krim_4	Ukraine	F. angustifolia(FAN)	33.602	44.506	Ukraine	162	170	246	252	178	178	184	184	144	144	182	206	388	388	254	258	455	455	318	318	281	287
56_FAN_Krim_5	Ukraine	F. angustifolia(FAN)	33.602	44.506	Ukraine	162	166	254	254	178	186	184	184	144	144	206	230	388	388	262	274	455	455	318	318	287	299
56_FAN_Krim_6	Ukraine	F. angustifolia(FAN)	33.602	44.506	Ukraine	158	162	252	256	172	178	184	184	138	144	182	182	388	391	262	274	455	461	316	318	287	287
56_FAN_Krim_7	Ukraine	F. angustifolia(FAN)	33.602	44.506	Ukraine	158	164	252	266	172	178	184	186	140	144	182	206	388	388	258	274	455	455	308	318	287	299
56_FAN_Krim_8	Ukraine	F. angustifolia(FAN)	33.602	44.506	Ukraine	158	162	NA	NA	178	178	184	186	144	144	206	216	388	388	262	262	455	461	316	316	287	299
40_HYB_SaintDye_1	France	F. angustifolia x F. excelsior (HYB)	***	***	***	164	164	240	258	194	194	184	184	146	190	198	258	388	391	258	266	455	455	316	318	281	299
40_HYB_SaintDye_2	France	F. angustifolia x F. excelsior (HYB)	***	***	***	158	158	240	240	172	192	184	184	144	144	198	214	388	388	258	266	449	449	318	318	281	287
40_HYB_SaintDye_3	France	F. angustifolia x F. excelsior (HYB)	***	***	***	158	162	240	278	172	192	184	186	144	190	216	230	388	388	258	266	455	455	318	318	281	287
40_HYB_SaintDye_4	France	F. angustifolia x F. excelsior (HYB)	***	***	***	162	164	246	246	178	178	176	184	144	144	202	202	388	397	266	274	455	455	316	318	281	281
40_HYB_SaintDye_5	France	F. angustifolia x F. excelsior (HYB)	***	***	***	158	166	246	248	190	192	176	184	144	150	182	216	388	394	266	274	455	461	318	318	287	287
40_HYB_SaintDye_6	France	F. angustifolia x F. excelsior (HYB)	***	***	***	158	172	246	246	172	200	176	188	142	182	192	218	388	394	266	274	449	449	318	318	281	287
40_HYB_SaintDye_7	France	F. angustifolia x F. excelsior (HYB)	***	***	***	158	158	246	246	190	208	184	188	144	182	208	216	388	394	266	274	455	455	318	318	281	287
40_HYB_SaintDye_8	France	F. angustifolia x F. excelsior (HYB)	***	***	***	158	164	246	252	184	190	176	184	144	188	182	208	388	394	266	274	455	461	308	318	287	299
46_HYB_Tavaux_1	France	F. angustifolia x F. excelsior (HYB)	***	***	***	162	170	246	248	176	186	184	184	144	178	204	236	391	397	258	258	455	455	318	322	281	281
46_HYB_Tavaux_2	France	F. angustifolia x F. excelsior (HYB)	***	***	***	160	180	254	278	186	206	186	200	184	190	198	216	391	391	258	258	455	455	318	322	281	308
46_HYB_Tavaux_3	France	F. angustifolia x F. excelsior (HYB)	***	***	***	162	172	246	250	194	210	184	184	144	178	208	224	391	397	258	258	455	455	318	322	281	299
46_HYB_Tavaux_4	France	F. angustifolia x F. excelsior (HYB)	***	***	***	162	162	242	250	182	194	184	184	144	204	208	208	391	397	258	258	455	455	318	318	281	299
46_HYB_Tavaux_5	France	F. angustifolia x F. excelsior (HYB)	***	***	***	162	162	248	256	192	204	186	186	182	196	206	222	391	397	258	258	455	461	318	322	278	281
46_HYB_Tavaux_6	France	F. angustifolia x F. excelsior (HYB)	***	***	***	162	178	256	256	210	216	186	186	178	184	222	242	391	397	222	258	455	461	316	322	278	281
46_HYB_Tavaux_7	France	F. angustifolia x F. excelsior (HYB)	***	***	***	162	180	254	270	178	186	186	186	144	144	212	212	388	391	258	266	449	449	316	316	281	299
46_HYB_Tavaux_8	France	F. angustifolia x F. excelsior (HYB)	***	***	***	162	164	246	246	176	192	184	200	144	178	208	222	391	397	258	258	455	461	316	318	278	281
46_HYB_Tavaux_9	France	F. angustifolia x F. excelsior (HYB)	***	***	***	158	168	246	246	172	194	184	184	144	156	218	228	388	391	258	258	455	461	318	322	287	305
46_HYB_Tavaux_10	France	F. angustifolia x F. excelsior (HYB)	***	***	***	160	168	248	252	176	176	186	186	144	208	196	212	391	391	258	274	455	455	318	322	305	308
46_HYB_Tavaux_11	France	F. angustifolia x F. excelsior (HYB)	***	***	***	158	168	246	258	178	189	184	184	168	184	192	192	391	397	262	262	455	455	318	318	278	287
46_HYB_Tavaux_12	France	F. angustifolia x F. excelsior (HYB)	***	***	***	158	158	246	278	192	208	186	186	144	174	192	192	391	391	258	258	455	455	318	322	281	281
46_HYB_Tavaux_13	France	F. angustifolia x F. excelsior (HYB)	***	***	***	158	166	246	252	192	204	178	184	144	188	206	238	388	394	258	266	455	455	308	318	281	281
46_HYB_Tavaux_14	France	F. angustifolia x F. excelsior (HYB)	***	***	***	158	166	246	252	184	208	178	184	144	188	208	218	388	394	266	274	455	455	308	318	287	299
60_HYB_Saumur_1	France	F. angustifolia x F. excelsior (HYB)	***	***	***	164	174	246	252	180	192	184	186	138	142	208	222	388	388	266	274	455	455	308	318	281	287
60_HYB_Saumur_2	France	F. angustifolia x F. excelsior (HYB)	***	***	***	164	174	246	252	180	180	184	184	144	184	194	206	388	391	258	274	455	455	308	318	281	287
60_HYB_Saumur_3	France	F. angustifolia x F. excelsior (HYB)	***	***	***	162	162	246	254	178	184	176	184	138	144	180	194	388	397	258	274	455	455	316	318	281	287
60_HYB_Saumur_4	France	F. angustifolia x F. excelsior (HYB)	***	***	***	162	162	246	252	184	184	176	184	138	146	210	220	388	397	258	258	455	461	316	318	281	287
60_HYB_Saumur_5	France	F. angustifolia x F. excelsior (HYB)	***	***	***	158	162	246	254	184	184	176	184	146	146	206	216	388	388	258	274	455	455	316	316	272	281
60_HYB_Saumur_6	France	F. angustifolia x F. excelsior (HYB)	***	***	***	158	158	252	254	180	196	184	184	138	144	202	212	388	388	258	274	455	455	308	318	281	287
60_HYB_Saumur_7	France	F. angustifolia x F. excelsior (HYB)	***	***	***	158	158	252	254	180	196	184	184	138	144	202	212	388	388	258	258	455	455	308	318	281	287
60_HYB_Saumur_8	France	F. angustifolia x F. excelsior (HYB)	***	***	***	158	162	254	258	180	180	184	186	144	144	182	212	388	388	258	266	455	461	316	318	281	287
61_HYB_St_prive_1	France	F. angustifolia x F. excelsior (HYB)	***	***	***	164	180	246	246	180	180	184	186	182	182	234	256	391	391	258	258	455	455	318	318	281	299
61_HYB_St_prive_2	France	F. angustifolia x F. excelsior (HYB)	***	***	***	164	178	246	248	180	204	184	184	144	168	180	194	388	391	266	274	455	455	316	316	281	287
61_HYB_St_prive_3	France	F. angustifolia x F. excelsior (HYB)	***	***	***	162	172	254	264	192	192	176	176	144	192	232	232	397	397	258	258	455	455	322	322	278	281
61_HYB_St_prive_4	France	F. angustifolia x F. excelsior (HYB)	***	***	***	162	162	252	256	208	208	176	184	168	186	234	234	391	397	258	258	455	455	318	318	278	287
61_HYB_St_prive_5	France	F. angustifolia x F. excelsior (HYB)	***	***	***	158	162	254	254	180	196	176	184	144	178	196	234	388	391	258	258	455	461	308	318	281	287
61_HYB_St_prive_6	France	F. angustifolia x F. excelsior (HYB)	***	***	***	158	162	254	254	180	196	184	184	138	142	202	212	388	391	258	274	455	461	308	318	281	287
61_HYB_St_prive_7	France	F. angustifolia x F. excelsior (HYB)	***	***	***	158	158	254	254	180	196	184	184	138	144	212	234	388	388	258	258	455	455	316	318	NA	NA
61_HYB_St_prive_8	France	F. angustifolia x F. excelsior (HYB)	***	***	***	158	172	254	254	180	192	184	186	144	198	182	212	391	391	258	258	455	461	316	318	281	287
12_HYB_ir_Clonee_1	Ireland	F. angustifolia x F. excelsior (HYB)	***	***	***	162	170	246	254	176	208	186	186	144	144	NA	NA	388	391	258	258	455	455	316	316	272	281
12_HYB_ir_Clonee_2	Ireland	F. angustifolia x F. excelsior (HYB)	***	***	***	162	172	246	252	192	196	184	184	178	190	222	240	391	391	258	258	455	455	322	322	281	281
12_HYB_ir_Clonee_3	Ireland	F. angustifolia x F. excelsior (HYB)	***	***	***	162	162	254	264	192	192	184	184	192	192	198	268	391	391	258	258	455	455	322	322	281	281
12_HYB_ir_Clonee_4	Ireland	F. angustifolia x F. excelsior (HYB)	***	***	***	162	162	246	246	192	192	186	186	184	188	228	252	391	397	258	258	440	461	322	322	281	281
12_HYB_ir_Clonee_5	Ireland	F. angustifolia x F. excelsior (HYB)	***	***	***	160	188	254	254	176	192	184	186	142	178	198	224	388	397	258	274	452	458	316	316	281	281
12_HYB_ir_Clonee_6	Ireland	F. angustifolia x F. excelsior (HYB)	***	***	***	162	170	246	264	192	192	184	184	176	192	216	246	388	388	258	258	455	455	322	322	281	281
12_HYB_ir_Clonee_7	Ireland	F. angustifolia x F. excelsior (HYB)	***	***	***	160	180	248	254	208	208	184	200	178	190	198	208	391	391	258	258	455	455	318	318	272	281
12_HYB_ir_Clonee_8	Ireland	F. angustifolia x F. excelsior (HYB)	***	***	***	162	194	254	264	192	206	176	176	192	198	218	256	391	391	258	258	455	455	322	326	281	281
12_HYB_ir_Clonee_9	Ireland	F. angustifolia x F. excelsior (HYB)	***	***	***	162	162	246	246	NA	NA	176	186	188	198	NA	NA	391	391	258	258	455	455	322	322	281	281
29_HYB_ir_Kildalkey_1	Ireland	F. angustifolia x F. excelsior (HYB)	***	***	***	164	168	250	266	188	190	184	186	144	144	182	218	391	397	262	262	455	455	318	322	281	287
29_HYB_ir_Kildalkey_2	Ireland	F. angustifolia x F. excelsior (HYB)	***	***	***	160	166	246	258	172	174	184	200	144	152	206	222	391	394	258	262	455	455	320	322	281	299
29_HYB_ir_Kildalkey_3	Ireland	F. angustifolia x F. excelsior (HYB)	***	***	***	178	194	248	254	192	192	186	186	144	184	216	220	391	391	258	258	455	455	318	318	278	287
29_HYB_ir_Kildalkey_4	Ireland	F. angustifolia x F. excelsior (HYB)	***	***	***	178	194	254	254	192	194	184	200	144	184	220	220	391	391	258	258	455	455	318	322	281	281
29_HYB_ir_Kildalkey_5	Ireland	F. angustifolia x F. excelsior (HYB)	***	***	***	162	166	246	252	178	192	176	184	142	188	206	216	388	394	266	274	455	455	308	318	281	305
29_HYB_ir_Kildalkey_6	Ireland	F. angustifolia x F. excelsior (HYB)	***	***	***	162	162	266	266	192	192	184	184	144	186	188	188	391	391	258	274	455	455	308	318	278	281
1_FEX_Abetone_1	Italy	F. excelsior (FEX)	***	***	***	164	164	246	266	192	206	184	200	184	192	204	228	391	397	258	258	455	455	322	328	281	281
1_FEX_Abetone_2	Italy	F. excelsior (FEX)	***	***	***	164	164	246	256	194	204	184	200	144	196	202	202	391	397	258	258	455	455	322	328	278	281
1_FEX_Abetone_3	Italy	F. excelsior (FEX)	***	***	***	162	164	246	246	178	192	184	184	144	188	222	242	391	397	258	258	455	455	322	322	281	281
1_FEX_Abetone_4	Italy	F. excelsior (FEX)	***	***	***	164	190	246	254	196	202	184	184	176	176	222	278	391	397	258	258	455	455	322	326	281	287
1_FEX_Abetone_5	Italy	F. excelsior (FEX)	***	***	***	164	190	246	250	204	210	184	184	176	186	222	276	391	397	258	258	455	455	322	326	281	287
1_FEX_Abetone_6	Italy	F. excelsior (FEX)	***	***	***	164	168	246	268	204	204	184	184	176	184	212	274	391	391	258	258	455	455	322	326	281	287
1_FEX_Abetone_7	Italy	F. excelsior (FEX)	***	***	***	162	186	246	246	192	192	184	184	178	190	198	238	391	391	258	258	455	455	322	322	278	281
1_FEX_Abetone_8	Italy	F. excelsior (FEX)	***	***	***	162	180	246	254	192	210	184	184	176	178	222	222	391	397	258	258	455	455	322	322	281	281
8_FEX_Cadore_1	Italy	F. excelsior (FEX)	***	***	***	164	180	246	252	184	192	186	186	192	208	200	240	391	391	258	258	455	455	322	322	278	278
8_FEX_Cadore_2	Italy	F. excelsior (FEX)	***	***	***	168	180	246	246	204	210	184	200	190	198	212	218	391	397	258	258	455	455	322	322	281	281
8_FEX_Cadore_3	Italy	F. excelsior (FEX)	***	***	***	162	164	246	254	190	190	186	186	182	198	196	244	391	391	258	258	455	455	322	322	278	281
8_FEX_Cadore_4	Italy	F. excelsior (FEX)	***	***	***	162	164	246	264	206	210	184	200	144	184	196	196	391	391	258	258	455	455	322	322	278	278
8_FEX_Cadore_5	Italy	F. excelsior (FEX)	***	***	***	164	164	254	280	192	192	184	184	144	144	200	204	391	391	258	258	455	461	322	322	272	281
8_FEX_Cadore_6	Italy	F. excelsior (FEX)	***	***	***	162	162	256	256	192	202	184	200	168	174	244	244	391	391	258	258	455	455	322	322	278	281
8_FEX_Cadore_7	Italy	F. excelsior (FEX)	***	***	***	162	180	246	272	202	202	184	184	182	182	204	218	391	397	258	258	455	455	322	322	272	278
8_FEX_Cadore_8	Italy	F. excelsior (FEX)	***	***	***	162	162	248	266	192	218	186	186	142	184	216	260	391	391	258	258	455	455	328	328	278	281
35_FEX_Monti-Lessini_1	Italy	F. excelsior (FEX)	***	***	***	162	164	246	254	192	192	184	184	190	192	258	264	391	391	254	258	455	455	322	322	278	281
35_FEX_Monti-Lessini_2	Italy	F. excelsior (FEX)	***	***	***	158	162	248	254	192	204	184	184	198	206	NA	NA	391	391	258	258	455	455	322	326	281	281
35_FEX_Monti-Lessini_3	Italy	F. excelsior (FEX)	***	***	***	162	186	248	252	210	210	184	184	178	198	228	272	391	391	258	258	455	455	322	322	272	278
35_FEX_Monti-Lessini_4	Italy	F. excelsior (FEX)	***	***	***	166	180	248	254	202	208	184	184	192	192	228	254	391	391	258	258	455	455	322	322	281	281
35_FEX_Monti-Lessini_5	Italy	F. excelsior (FEX)	***	***	***	162	164	246	254	176	204	184	184	178	178	200	202	391	397	258	258	455	455	322	322	278	281
35_FEX_Monti-Lessini_6	Italy	F. excelsior (FEX)	***	***	***	164	166	248	254	NA	NA	184	184	190	192	NA	NA	391	397	258	258	455	455	322	322	278	287
44_FEX_SilaGrande_1	Italy	F. excelsior (FEX)	***	***	***	162	164	248	266	190	204	184	184	178	198	218	248	391	397	258	266	455	455	316	322	281	287
44_FEX_SilaGrande_2	Italy	F. excelsior (FEX)	***	***	***	162	162	246	262	178	192	184	184	178	198	200	244	391	391	258	258	455	461	316	322	281	287
44_FEX_SilaGrande_3	Italy	F. excelsior (FEX)	***	***	***	164	180	246	270	192	192	186	200	178	198	198	222	391	397	258	274	455	461	322	326	281	281
44_FEX_SilaGrande_4	Italy	F. excelsior (FEX)	***	***	***	162	162	246	256	192	204	184	184	144	178	198	222	391	397	258	258	455	455	318	322	278	281
48_FEX_VallePezio_1	Italy	F. excelsior (FEX)	***	***	***	172	182	246	252	178	196	184	184	188	190	222	258	391	391	258	258	455	461	324	324	281	281
48_FEX_VallePezio_2	Italy	F. excelsior (FEX)	***	***	***	162	168	264	290	194	204	184	184	168	192	196	212	391	391	258	258	455	461	322	322	281	281
48_FEX_VallePezio_3	Italy	F. excelsior (FEX)	***	***	***	162	162	248	252	176	176	186	186	190	192	214	220	391	397	258	258	455	461	322	322	278	278
48_FEX_VallePezio_4	Italy	F. excelsior (FEX)	***	***	***	162	174	248	264	172	172	184	184	190	210	222	256	397	397	258	258	455	461	322	322	278	281
48_FEX_VallePezio_5	Italy	F. excelsior (FEX)	***	***	***	162	182	264	298	192	192	184	184	190	192	212	248	391	391	258	258	455	455	322	322	278	281
48_FEX_VallePezio_6	Italy	F. excelsior (FEX)	***	***	***	162	180	252	252	172	180	184	184	184	190	246	246	391	391	258	258	455	455	322	322	278	278
48_FEX_VallePezio_7	Italy	F. excelsior (FEX)	***	***	***	162	164	248	264	192	192	184	184	182	208	252	252	391	397	258	258	455	455	322	322	278	281
48_FEX_VallePezio_8	Italy	F. excelsior (FEX)	***	***	***	162	164	246	254	180	192	184	184	144	190	252	252	391	391	258	258	455	455	322	322	278	278
5_FEX_BoisdeRosee_1	Belgium	F. excelsior (FEX)	***	***	***	162	178	248	254	178	178	184	200	184	190	222	262	397	397	258	258	455	455	322	322	281	281
5_FEX_BoisdeRosee_2	Belgium	F. excelsior (FEX)	***	***	***	164	174	254	266	192	204	200	200	168	184	256	262	391	397	258	258	455	455	328	328	281	281
5_FEX_BoisdeRosee_3	Belgium	F. excelsior (FEX)	***	***	***	194	202	246	254	196	204	184	200	182	198	244	270	391	397	258	258	455	455	322	322	287	287
5_FEX_BoisdeRosee_4	Belgium	F. excelsior (FEX)	***	***	***	162	172	246	246	192	192	194	200	144	178	228	268	391	391	258	258	455	455	322	322	281	287
5_FEX_BoisdeRosee_5	Belgium	F. excelsior (FEX)	***	***	***	162	194	252	266	204	204	184	184	178	184	198	202	397	397	258	258	455	461	322	322	281	281
5_FEX_BoisdeRosee_6	Belgium	F. excelsior (FEX)	***	***	***	164	182	246	264	192	196	184	200	188	200	182	214	391	391	258	258	455	455	322	322	272	281
5_FEX_BoisdeRosee_7	Belgium	F. excelsior (FEX)	***	***	***	162	162	246	262	192	210	184	184	178	182	222	254	391	391	258	258	455	455	322	322	278	287
25_FEX_HogeBoss_1	Belgium	F. excelsior (FEX)	***	***	***	162	166	246	248	178	192	184	200	140	188	198	212	391	397	222	258	455	455	318	322	281	287
25_FEX_HogeBoss_2	Belgium	F. excelsior (FEX)	***	***	***	162	172	246	248	192	204	184	184	178	198	198	222	391	397	258	258	455	455	318	322	281	281
25_FEX_HogeBoss_3	Belgium	F. excelsior (FEX)	***	***	***	160	172	254	254	176	176	184	200	178	200	208	248	391	391	258	258	455	455	322	322	278	281
25_FEX_HogeBoss_4	Belgium	F. excelsior (FEX)	***	***	***	162	178	254	260	204	204	184	184	178	184	212	222	391	391	258	258	455	455	318	318	272	281
25_FEX_HogeBoss_5	Belgium	F. excelsior (FEX)	***	***	***	162	184	248	258	178	192	184	184	184	192	220	264	391	391	258	258	455	455	322	322	278	281
25_FEX_HogeBoss_6	Belgium	F. excelsior (FEX)	***	***	***	162	168	254	264	192	202	184	200	178	184	220	258	391	397	258	258	455	455	322	322	278	281
25_FEX_HogeBoss_7	Belgium	F. excelsior (FEX)	***	***	***	160	184	246	264	192	210	184	200	178	198	222	222	391	397	258	258	455	455	322	322	278	281
25_FEX_HogeBoss_8	Belgium	F. excelsior (FEX)	***	***	***	162	168	246	246	192	192	184	198	144	198	198	198	391	397	258	258	455	455	322	322	281	281
38_FEX_Rabstejn_1	Czech_republi	F. excelsior (FEX)	***	***	***	160	162	246	248	176	192	184	184	176	182	232	242	391	391	258	258	455	455	322	328	281	281
38_FEX_Rabstejn_2	Czech_republi	F. excelsior (FEX)	***	***	***	162	176	248	248	192	204	184	184	168	182	230	256	391	391	258	258	455	455	322	322	278	281
38_FEX_Rabstejn_3	Czech_republi	F. excelsior (FEX)	***	***	***	162	168	246	266	176	194	184	184	172	210	192	202	391	391	258	258	455	455	322	322	278	281
38_FEX_Rabstejn_4	Czech_republi	F. excelsior (FEX)	***	***	***	168	168	246	252	176	176	184	184	168	192	218	218	391	397	258	258	455	455	322	322	281	281
38_FEX_Rabstejn_5	Czech_republi	F. excelsior (FEX)	***	***	***	162	168	246	266	192	196	182	200	168	184	218	218	391	391	254	258	455	455	322	322	287	299
38_FEX_Rabstejn_6	Czech_republi	F. excelsior (FEX)	***	***	***	168	170	246	246	186	192	184	184	182	198	228	230	391	397	258	258	455	455	322	322	281	281
38_FEX_Rabstejn_7	Czech_republi	F. excelsior (FEX)	***	***	***	162	164	248	252	NA	NA	184	200	178	192	200	222	391	397	258	258	455	455	322	322	278	287
38_FEX_Rabstejn_8	Czech_republi	F. excelsior (FEX)	***	***	***	162	162	246	254	NA	NA	184	184	172	188	196	222	391	397	258	258	455	455	318	322	272	281
6_FEX_Bregentved_1	Denmark	F. excelsior (FEX)	***	***	***	168	178	266	274	178	192	184	184	192	220	200	200	391	397	258	258	455	455	322	328	272	281
6_FEX_Bregentved_2	Denmark	F. excelsior (FEX)	***	***	***	164	170	274	274	204	204	184	184	190	220	198	200	391	391	258	274	455	455	322	326	281	281
6_FEX_Bregentved_3	Denmark	F. excelsior (FEX)	***	***	***	164	164	252	274	192	204	184	184	188	220	198	254	391	391	258	274	455	455	326	326	278	281
6_FEX_Bregentved_4	Denmark	F. excelsior (FEX)	***	***	***	162	164	246	248	192	202	184	200	144	198	200	200	391	391	258	258	455	455	322	322	278	281
6_FEX_Bregentved_5	Denmark	F. excelsior (FEX)	***	***	***	164	164	248	266	176	192	184	184	188	188	200	270	391	391	258	258	455	455	322	322	278	281
6_FEX_Bregentved_6	Denmark	F. excelsior (FEX)	***	***	***	164	188	248	264	192	218	184	184	188	190	200	218	391	397	258	258	455	455	322	322	278	281
6_FEX_Bregentved_7	Denmark	F. excelsior (FEX)	***	***	***	162	188	246	274	192	192	184	184	192	220	200	244	391	391	258	274	455	455	322	322	278	281
24_FEX_Haderslev_1	Denmark	F. excelsior (FEX)	***	***	***	162	170	248	254	192	204	184	184	178	188	198	214	391	397	258	258	455	455	322	322	278	281
24_FEX_Haderslev_2	Denmark	F. excelsior (FEX)	***	***	***	168	172	256	256	176	194	184	200	178	188	202	248	391	391	258	258	455	455	318	322	278	281
24_FEX_Haderslev_3	Denmark	F. excelsior (FEX)	***	***	***	162	170	248	248	176	178	184	200	142	188	198	198	391	391	258	258	455	455	322	322	281	287
24_FEX_Haderslev_4	Denmark	F. excelsior (FEX)	***	***	***	162	170	246	248	192	204	184	200	178	188	198	208	391	397	258	258	455	455	322	322	278	281
24_FEX_Haderslev_5	Denmark	F. excelsior (FEX)	***	***	***	162	184	248	266	196	196	184	184	188	188	202	218	391	391	258	258	455	455	322	322	278	305
24_FEX_Haderslev_6	Denmark	F. excelsior (FEX)	***	***	***	162	162	246	266	192	204	184	184	178	192	208	244	391	391	258	258	449	449	316	316	272	278
24_FEX_Haderslev_7	Denmark	F. excelsior (FEX)	***	***	***	162	164	246	246	176	192	184	200	178	192	212	212	391	391	258	258	455	455	322	338	272	278
24_FEX_Haderslev_8	Denmark	F. excelsior (FEX)	***	***	***	162	172	246	246	192	204	184	184	142	192	208	234	391	391	258	258	449	449	322	322	272	281
39_FEX_Ravnholt_1	Denmark	F. excelsior (FEX)	***	***	***	162	164	254	268	192	200	162	192	190	224	218	242	391	397	258	258	455	455	322	322	278	281
39_FEX_Ravnholt_2	Denmark	F. excelsior (FEX)	***	***	***	162	184	258	266	176	192	184	184	188	192	202	240	391	397	258	258	455	455	322	322	278	281
39_FEX_Ravnholt_3	Denmark	F. excelsior (FEX)	***	***	***	172	190	246	250	176	176	184	186	178	200	202	240	391	397	258	258	455	455	322	322	281	281
39_FEX_Ravnholt_4	Denmark	F. excelsior (FEX)	***	***	***	162	162	248	254	188	188	186	186	178	224	218	260	391	391	258	258	455	455	326	326	281	287
39_FEX_Ravnholt_5	Denmark	F. excelsior (FEX)	***	***	***	162	170	254	254	178	178	184	200	178	224	240	260	391	391	258	258	455	455	322	322	284	296
39_FEX_Ravnholt_6	Denmark	F. excelsior (FEX)	***	***	***	162	162	254	254	178	192	184	200	178	208	242	258	391	391	258	258	455	455	322	322	278	281
39_FEX_Ravnholt_7	Denmark	F. excelsior (FEX)	***	***	***	164	164	246	268	NA	NA	164	186	192	194	224	224	391	391	254	258	455	455	322	322	272	281
39_FEX_Ravnholt_8	Denmark	F. excelsior (FEX)	***	***	***	162	162	246	254	176	192	186	200	178	204	198	210	391	397	258	258	455	455	318	320	272	281
3_FEX_Athis_1	France	F. excelsior (FEX)	***	***	***	164	178	246	254	192	204	184	198	192	198	188	208	391	397	258	258	455	455	322	328	278	281
3_FEX_Athis_2	France	F. excelsior (FEX)	***	***	***	162	188	266	266	196	208	186	186	188	208	204	268	391	397	258	258	455	455	314	314	278	281
3_FEX_Athis_3	France	F. excelsior (FEX)	***	***	***	162	162	246	256	178	178	184	184	188	198	222	242	391	397	258	258	455	455	322	326	281	281
3_FEX_Athis_4	France	F. excelsior (FEX)	***	***	***	158	162	246	254	192	216	184	200	192	198	208	260	391	397	258	258	455	455	308	322	278	281
3_FEX_Athis_5	France	F. excelsior (FEX)	***	***	***	162	162	246	252	192	204	186	186	192	198	208	222	397	397	258	258	455	455	318	318	281	287
3_FEX_Athis_6	France	F. excelsior (FEX)	***	***	***	162	164	246	254	192	204	186	200	178	188	198	248	391	397	258	258	455	455	322	326	281	281
3_FEX_Athis_7	France	F. excelsior (FEX)	***	***	***	162	178	252	280	192	214	186	200	192	198	192	208	391	397	258	258	449	449	322	328	281	299
3_FEX_Athis_8	France	F. excelsior (FEX)	***	***	***	162	164	246	252	192	204	184	184	178	198	208	222	391	397	258	258	455	455	322	322	281	281
4_FEX_Aunay_1	France	F. excelsior (FEX)	***	***	***	166	172	246	254	196	204	184	200	190	198	196	196	391	397	258	258	455	455	322	322	278	281
4_FEX_Aunay_2	France	F. excelsior (FEX)	***	***	***	162	162	246	254	178	192	184	184	172	188	232	240	391	397	258	258	455	455	322	322	272	281
4_FEX_Aunay_3	France	F. excelsior (FEX)	***	***	***	162	224	246	248	192	192	184	200	190	190	206	206	388	397	258	258	455	455	322	322	281	281
4_FEX_Aunay_4	France	F. excelsior (FEX)	***	***	***	160	162	254	266	190	192	190	190	168	192	204	256	391	391	258	258	455	455	322	322	278	281
4_FEX_Aunay_5	France	F. excelsior (FEX)	***	***	***	162	170	254	266	176	192	192	192	182	190	182	208	391	397	258	258	455	455	322	322	281	281
4_FEX_Aunay_6	France	F. excelsior (FEX)	***	***	***	164	248	248	248	176	202	184	184	188	198	214	214	391	391	258	258	455	455	322	322	278	281
4_FEX_Aunay_7	France	F. excelsior (FEX)	***	***	***	164	166	254	254	176	202	184	184	176	190	212	214	391	391	258	258	455	455	322	322	272	281
4_FEX_Aunay_8	France	F. excelsior (FEX)	***	***	***	164	170	246	246	176	176	184	184	178	190	208	220	391	397	258	258	455	455	322	322	278	281
18_FEX_Dourdan_1	France	F. excelsior (FEX)	***	***	***	162	164	254	264	184	184	184	184	184	194	214	236	391	397	258	258	455	461	308	308	281	281
18_FEX_Dourdan_2	France	F. excelsior (FEX)	***	***	***	162	162	246	254	192	192	184	184	144	198	220	248	391	391	258	258	455	461	322	322	272	287
18_FEX_Dourdan_3	France	F. excelsior (FEX)	***	***	***	180	210	246	254	194	208	184	186	178	192	194	208	391	397	258	258	455	461	322	322	278	281
18_FEX_Dourdan_4	France	F. excelsior (FEX)	***	***	***	164	194	252	254	176	176	184	186	184	184	244	260	391	391	258	258	455	455	322	322	278	281
18_FEX_Dourdan_5	France	F. excelsior (FEX)	***	***	***	164	180	254	254	180	180	184	184	190	190	194	236	397	397	258	258	455	455	322	322	278	281
18_FEX_Dourdan_6	France	F. excelsior (FEX)	***	***	***	162	254	254	254	192	210	186	200	144	184	226	246	391	397	258	258	455	455	318	318	281	281
18_FEX_Dourdan_7	France	F. excelsior (FEX)	***	***	***	172	172	254	262	194	194	172	194	186	200	192	198	397	397	258	258	455	455	322	328	281	308
26_FEX_Huttenheim_1	France	F. excelsior (FEX)	***	***	***	172	186	248	266	178	192	184	184	142	192	234	264	391	391	258	258	455	455	322	322	281	281
26_FEX_Huttenheim_2	France	F. excelsior (FEX)	***	***	***	174	198	252	252	196	204	184	198	144	188	226	226	391	391	258	258	455	455	322	328	278	281
26_FEX_Huttenheim_3	France	F. excelsior (FEX)	***	***	***	172	172	246	246	192	204	184	200	188	200	206	244	391	391	258	258	455	455	322	322	278	281
26_FEX_Huttenheim_4	France	F. excelsior (FEX)	***	***	***	170	170	252	254	176	204	184	200	188	188	206	208	391	391	258	258	455	455	322	322	281	281
26_FEX_Huttenheim_5	France	F. excelsior (FEX)	***	***	***	164	172	246	264	196	204	184	200	144	176	182	202	391	391	258	258	455	455	318	320	281	281
26_FEX_Huttenheim_6	France	F. excelsior (FEX)	***	***	***	162	172	254	272	204	208	184	184	190	200	218	248	391	397	258	258	455	455	318	322	272	299
26_FEX_Huttenheim_7	France	F. excelsior (FEX)	***	***	***	172	188	254	254	178	204	184	200	192	198	200	224	391	391	258	274	455	455	322	322	281	287
26_FEX_Huttenheim_8	France	F. excelsior (FEX)	***	***	***	162	162	246	246	192	204	184	200	144	178	204	234	391	391	258	258	455	455	322	322	278	281
31_FEX_LaRomagne_1	France	F. excelsior (FEX)	***	***	***	162	168	248	248	192	202	184	200	168	188	192	226	391	391	222	258	455	455	322	322	278	281
31_FEX_LaRomagne_2	France	F. excelsior (FEX)	***	***	***	162	186	246	248	192	204	184	184	168	198	198	256	391	391	258	258	455	455	322	322	281	281
31_FEX_LaRomagne_3	France	F. excelsior (FEX)	***	***	***	168	172	254	282	196	196	184	200	182	192	198	198	391	391	254	254	455	455	322	326	278	281
31_FEX_LaRomagne_4	France	F. excelsior (FEX)	***	***	***	162	172	246	246	192	202	184	184	178	192	202	240	391	397	258	258	455	455	322	326	278	281
31_FEX_LaRomagne_5	France	F. excelsior (FEX)	***	***	***	162	172	246	288	176	202	184	184	184	220	226	226	388	388	258	258	455	455	328	328	278	281
31_FEX_LaRomagne_6	France	F. excelsior (FEX)	***	***	***	162	162	246	246	176	192	186	200	178	190	198	218	391	397	258	274	455	455	322	322	278	281
31_FEX_LaRomagne_7	France	F. excelsior (FEX)	***	***	***	162	172	254	254	NA	NA	184	184	168	178	198	244	391	397	258	258	455	455	318	322	281	281
33_FEX_Mauvannes_1	France	F. excelsior (FEX)	***	***	***	158	158	252	258	172	196	184	184	144	146	210	210	388	394	258	258	455	455	318	322	284	287
33_FEX_Mauvannes_2	France	F. excelsior (FEX)	***	***	***	158	158	248	258	196	196	184	184	144	194	202	212	388	394	258	274	455	455	318	322	284	287
33_FEX_Mauvannes_3	France	F. excelsior (FEX)	***	***	***	160	162	248	248	172	208	184	184	142	192	202	206	388	394	258	274	455	455	318	318	281	287
41_FEX_SaintGatien_1	France	F. excelsior (FEX)	***	***	***	180	194	246	254	176	192	184	186	178	188	198	198	391	397	258	258	455	455	322	338	278	281
41_FEX_SaintGatien_2	France	F. excelsior (FEX)	***	***	***	164	164	254	266	176	204	184	184	178	178	198	198	391	397	258	258	455	455	322	322	278	281
41_FEX_SaintGatien_3	France	F. excelsior (FEX)	***	***	***	162	172	246	250	192	204	184	200	178	198	198	222	391	397	258	258	455	461	322	326	281	281
41_FEX_SaintGatien_4	France	F. excelsior (FEX)	***	***	***	162	172	246	254	176	192	176	184	178	198	198	222	391	397	258	258	455	455	322	326	281	281
41_FEX_SaintGatien_5	France	F. excelsior (FEX)	***	***	***	170	190	262	266	192	218	186	186	192	198	222	222	391	397	258	258	455	461	318	322	272	281
41_FEX_SaintGatien_6	France	F. excelsior (FEX)	***	***	***	162	178	246	256	192	204	184	184	144	178	208	222	391	397	258	258	455	461	318	320	281	281
41_FEX_SaintGatien_7	France	F. excelsior (FEX)	***	***	***	162	194	246	270	176	176	184	188	144	178	212	222	391	397	258	258	455	455	316	318	272	281
41_FEX_SaintGatien_8	France	F. excelsior (FEX)	***	***	***	172	188	246	250	192	192	184	184	144	198	228	262	391	397	258	258	455	455	318	318	281	281
42_FEX_SaintPauldeSalers_1	France	F. excelsior (FEX)	***	***	***	170	170	246	266	192	204	184	184	188	188	198	240	391	391	258	258	455	461	322	326	281	281
42_FEX_SaintPauldeSalers_2	France	F. excelsior (FEX)	***	***	***	162	162	246	254	176	204	184	184	184	188	198	242	391	397	258	258	455	455	322	322	278	281
42_FEX_SaintPauldeSalers_3	France	F. excelsior (FEX)	***	***	***	162	164	254	266	192	204	184	200	184	198	192	202	391	397	258	258	455	461	316	322	281	281
42_FEX_SaintPauldeSalers_4	France	F. excelsior (FEX)	***	***	***	172	176	246	266	192	208	184	184	178	184	222	222	391	394	258	258	455	461	322	322	281	281
42_FEX_SaintPauldeSalers_5	France	F. excelsior (FEX)	***	***	***	170	178	248	266	192	208	184	200	178	190	222	228	391	397	258	258	455	461	322	328	281	281
42_FEX_SaintPauldeSalers_6	France	F. excelsior (FEX)	***	***	***	162	178	250	266	194	222	184	184	188	192	228	234	391	397	258	258	455	455	322	328	278	281
42_FEX_SaintPauldeSalers_7	France	F. excelsior (FEX)	***	***	***	160	170	254	268	180	208	184	184	188	198	248	264	391	391	258	258	455	461	318	322	281	281
42_FEX_SaintPauldeSalers_8	France	F. excelsior (FEX)	***	***	***	162	164	246	254	192	194	184	184	178	198	192	250	391	391	258	258	455	455	318	322	281	281
21_FEX_Farchau_1	Germany	F. excelsior (FEX)	***	***	***	162	170	248	252	192	208	186	186	192	198	202	232	391	397	258	258	455	455	322	322	278	281
21_FEX_Farchau_2	Germany	F. excelsior (FEX)	***	***	***	162	182	268	296	192	192	184	184	168	192	234	282	391	397	258	258	449	449	318	318	281	281
21_FEX_Farchau_3	Germany	F. excelsior (FEX)	***	***	***	162	172	254	264	192	192	184	184	178	184	202	270	391	397	258	258	455	455	322	322	278	281
21_FEX_Farchau_4	Germany	F. excelsior (FEX)	***	***	***	164	170	252	284	192	208	184	200	142	144	252	268	391	391	258	258	455	455	322	322	278	281
21_FEX_Farchau_5	Germany	F. excelsior (FEX)	***	***	***	162	196	252	256	176	196	184	184	182	192	214	230	391	391	258	258	455	455	NA	NA	278	287
21_FEX_Farchau_6	Germany	F. excelsior (FEX)	***	***	***	162	180	246	246	176	196	184	184	168	192	198	222	391	397	258	258	455	455	322	328	281	281
21_FEX_Farchau_7	Germany	F. excelsior (FEX)	***	***	***	162	168	248	248	176	210	184	200	188	192	196	204	391	397	258	258	455	455	322	322	281	281
22_FEX_Feuchtwagen_1	Germany	F. excelsior (FEX)	***	***	***	162	162	248	264	178	192	184	184	192	220	214	228	391	391	258	258	455	455	322	326	281	281
22_FEX_Feuchtwagen_2	Germany	F. excelsior (FEX)	***	***	***	162	162	246	248	192	204	184	192	188	190	202	222	391	397	258	258	455	455	316	316	278	281
22_FEX_Feuchtwagen_3	Germany	F. excelsior (FEX)	***	***	***	162	182	246	254	192	192	184	200	188	192	214	248	391	391	258	258	455	455	322	322	281	287
22_FEX_Feuchtwagen_4	Germany	F. excelsior (FEX)	***	***	***	162	170	246	256	176	192	184	200	178	190	216	216	391	397	258	258	455	455	316	322	278	281
22_FEX_Feuchtwagen_5	Germany	F. excelsior (FEX)	***	***	***	162	164	246	248	176	192	184	200	144	178	204	222	391	397	258	258	455	455	318	322	281	287
22_FEX_Feuchtwagen_6	Germany	F. excelsior (FEX)	***	***	***	162	182	246	264	186	192	184	200	168	188	214	222	391	391	258	258	455	455	322	322	281	287
22_FEX_Feuchtwagen_7	Germany	F. excelsior (FEX)	***	***	***	162	162	246	256	176	192	184	184	144	196	226	226	391	391	258	258	455	455	318	322	278	281
22_FEX_Feuchtwagen_8	Germany	F. excelsior (FEX)	***	***	***	162	186	246	254	192	206	184	184	190	196	222	228	391	397	258	258	455	455	318	318	272	281
28_FEX_Karlsruge_1	Germany	F. excelsior (FEX)	***	***	***	164	178	248	248	196	196	184	184	176	198	234	266	391	397	258	258	455	455	322	322	281	281
28_FEX_Karlsruge_2	Germany	F. excelsior (FEX)	***	***	***	168	172	254	254	192	196	184	184	190	198	234	278	391	391	258	258	455	455	318	318	278	281
28_FEX_Karlsruge_3	Germany	F. excelsior (FEX)	***	***	***	162	172	270	296	198	214	184	200	144	198	212	240	391	391	258	258	455	461	320	320	281	281
28_FEX_Karlsruge_4	Germany	F. excelsior (FEX)	***	***	***	164	172	246	246	192	196	184	200	144	176	198	212	391	397	258	258	455	455	322	322	281	287
28_FEX_Karlsruge_5	Germany	F. excelsior (FEX)	***	***	***	164	164	246	264	196	204	184	200	176	190	222	234	391	391	258	258	455	455	322	322	278	281
28_FEX_Karlsruge_6	Germany	F. excelsior (FEX)	***	***	***	164	172	254	264	198	210	184	200	144	176	234	240	391	391	258	258	455	455	318	318	281	281
28_FEX_Karlsruge_7	Germany	F. excelsior (FEX)	***	***	***	164	168	246	246	192	198	184	184	176	210	216	234	391	391	258	258	455	455	322	322	281	281
28_FEX_Karlsruge_8	Germany	F. excelsior (FEX)	***	***	***	168	172	254	264	192	198	184	200	176	198	222	234	391	397	258	258	455	455	318	318	278	287
14_FEX_Currachase_1	Ireland	F. excelsior (FEX)	***	***	***	160	190	250	258	192	192	184	184	180	188	212	242	397	397	258	258	455	455	322	322	281	281
14_FEX_Currachase_2	Ireland	F. excelsior (FEX)	***	***	***	158	172	246	246	192	192	184	184	192	192	198	222	391	391	258	258	455	455	322	322	281	281
14_FEX_Currachase_3	Ireland	F. excelsior (FEX)	***	***	***	174	224	254	260	192	202	184	184	178	182	228	256	391	391	258	258	455	461	322	328	281	281
14_FEX_Currachase_4	Ireland	F. excelsior (FEX)	***	***	***	178	188	248	264	192	204	184	184	144	188	212	216	391	397	258	258	455	455	322	322	281	281
14_FEX_Currachase_5	Ireland	F. excelsior (FEX)	***	***	***	172	184	254	262	192	192	184	184	184	190	198	264	391	391	258	258	455	455	322	322	275	281
14_FEX_Currachase_6	Ireland	F. excelsior (FEX)	***	***	***	162	162	248	262	190	214	176	176	190	190	198	234	391	391	258	258	455	455	318	328	281	281
14_FEX_Currachase_7	Ireland	F. excelsior (FEX)	***	***	***	162	180	252	262	194	194	184	198	184	190	200	208	388	388	258	258	455	455	318	318	281	296
14_FEX_Currachase_8	Ireland	F. excelsior (FEX)	***	***	***	158	162	246	260	176	192	176	184	190	192	234	264	391	391	258	258	455	455	322	322	278	281
17_FEX_Donadea_1	Ireland	F. excelsior (FEX)	***	***	***	158	178	246	246	192	204	176	184	188	192	198	222	391	397	258	258	455	455	322	322	278	281
17_FEX_Donadea_2	Ireland	F. excelsior (FEX)	***	***	***	172	178	246	254	204	210	176	184	188	188	250	260	391	397	258	258	455	455	322	322	278	278
17_FEX_Donadea_3	Ireland	F. excelsior (FEX)	***	***	***	172	172	286	290	176	176	184	186	186	188	202	236	388	388	258	258	455	455	322	322	278	281
17_FEX_Donadea_4	Ireland	F. excelsior (FEX)	***	***	***	160	162	246	248	176	176	176	184	188	192	234	242	391	391	258	274	455	455	322	328	275	287
17_FEX_Donadea_5	Ireland	F. excelsior (FEX)	***	***	***	162	188	262	292	204	204	184	184	190	190	228	248	391	391	258	258	455	455	322	328	278	281
17_FEX_Donadea_6	Ireland	F. excelsior (FEX)	***	***	***	170	180	254	254	196	208	176	184	176	200	214	232	391	391	258	274	455	455	318	318	281	287
17_FEX_Donadea_7	Ireland	F. excelsior (FEX)	***	***	***	164	170	246	254	192	196	184	184	198	200	220	220	391	397	258	266	455	455	316	316	281	281
17_FEX_Donadea_8	Ireland	F. excelsior (FEX)	***	***	***	164	164	246	246	176	176	184	184	178	188	214	264	391	397	258	258	455	455	322	322	281	281
20_FEX_Enniskillen_1	Ireland	F. excelsior (FEX)	***	***	***	162	166	246	246	192	192	184	184	190	198	202	238	391	397	258	258	455	461	322	322	281	281
20_FEX_Enniskillen_2	Ireland	F. excelsior (FEX)	***	***	***	162	170	248	254	192	208	184	184	178	198	202	232	391	397	258	258	455	461	322	322	278	281
20_FEX_Enniskillen_3	Ireland	F. excelsior (FEX)	***	***	***	158	162	266	266	192	192	184	184	142	188	198	228	391	397	258	274	455	455	318	322	281	281
20_FEX_Enniskillen_4	Ireland	F. excelsior (FEX)	***	***	***	162	162	254	254	192	192	184	200	190	198	222	256	391	397	258	258	455	455	322	322	278	281
20_FEX_Enniskillen_5	Ireland	F. excelsior (FEX)	***	***	***	162	172	252	254	180	180	184	198	178	192	214	232	391	397	258	258	455	455	322	322	281	281
20_FEX_Enniskillen_6	Ireland	F. excelsior (FEX)	***	***	***	162	170	246	246	192	224	184	184	178	208	204	214	391	397	258	258	455	455	322	322	281	281
20_FEX_Enniskillen_7	Ireland	F. excelsior (FEX)	***	***	***	172	194	248	254	176	196	184	184	178	190	204	240	391	391	258	258	455	455	322	322	278	281
20_FEX_Enniskillen_8	Ireland	F. excelsior (FEX)	***	***	***	162	172	250	284	192	210	184	184	178	190	236	264	391	397	258	258	455	455	322	322	281	296
27_FEX_Kaisidoris_1	Lithuania	F. excelsior (FEX)	***	***	***	168	168	246	246	176	178	184	184	188	210	200	238	391	391	258	258	455	455	318	318	275	278
27_FEX_Kaisidoris_2	Lithuania	F. excelsior (FEX)	***	***	***	162	168	246	248	192	204	184	184	188	198	200	234	391	397	258	258	455	455	322	322	278	281
27_FEX_Kaisidoris_3	Lithuania	F. excelsior (FEX)	***	***	***	162	162	254	260	194	194	184	200	176	192	224	224	391	391	258	258	455	455	320	320	281	281
27_FEX_Kaisidoris_4	Lithuania	F. excelsior (FEX)	***	***	***	162	172	246	246	192	202	184	184	178	192	202	202	391	397	258	258	455	455	322	322	278	281
27_FEX_Kaisidoris_5	Lithuania	F. excelsior (FEX)	***	***	***	162	184	246	252	196	204	184	186	188	204	192	230	391	391	258	258	455	455	322	322	278	281
27_FEX_Kaisidoris_6	Lithuania	F. excelsior (FEX)	***	***	***	162	172	246	246	176	176	184	186	144	188	220	234	391	391	258	258	455	455	318	322	281	281
27_FEX_Kaisidoris_7	Lithuania	F. excelsior (FEX)	***	***	***	162	162	246	254	192	204	184	200	178	190	198	212	391	397	258	258	455	455	318	322	278	281
27_FEX_Kaisidoris_8	Lithuania	F. excelsior (FEX)	***	***	***	162	168	246	254	176	192	184	200	144	178	200	222	391	397	258	258	455	455	318	322	278	281
51_FEX_Zeimelis_1	Lithuania	F. excelsior (FEX)	***	***	***	164	176	248	248	192	192	184	184	180	188	214	254	391	391	254	258	455	455	316	322	281	296
51_FEX_Zeimelis_2	Lithuania	F. excelsior (FEX)	***	***	***	162	200	248	256	198	202	182	182	178	182	212	234	391	391	258	258	455	461	322	322	281	287
51_FEX_Zeimelis_3	Lithuania	F. excelsior (FEX)	***	***	***	164	168	246	246	182	200	186	186	182	188	196	252	391	397	258	258	455	455	326	326	278	281
51_FEX_Zeimelis_4	Lithuania	F. excelsior (FEX)	***	***	***	162	166	246	256	176	192	184	200	188	190	198	232	391	397	258	258	455	455	316	322	272	281
51_FEX_Zeimelis_5	Lithuania	F. excelsior (FEX)	***	***	***	164	168	256	272	176	194	184	184	176	188	212	224	391	391	258	258	455	461	316	318	278	281
51_FEX_Zeimelis_6	Lithuania	F. excelsior (FEX)	***	***	***	160	184	246	254	176	176	184	200	188	188	226	240	391	391	258	258	455	455	322	322	278	278
51_FEX_Zeimelis_7	Lithuania	F. excelsior (FEX)	***	***	***	162	162	250	254	NA	NA	184	184	168	190	204	214	391	397	258	274	455	461	322	322	287	296
34_FEX_Mircze_1	Poland	F. excelsior (FEX)	***	***	***	162	194	250	254	176	176	186	186	186	190	198	216	391	391	258	258	455	455	322	326	281	287
34_FEX_Mircze_2	Poland	F. excelsior (FEX)	***	***	***	162	186	246	246	176	192	186	186	188	190	220	226	391	397	258	258	455	455	322	326	272	281
34_FEX_Mircze_3	Poland	F. excelsior (FEX)	***	***	***	162	186	246	264	176	212	184	184	168	188	220	252	391	391	258	258	455	455	328	328	272	278
34_FEX_Mircze_4	Poland	F. excelsior (FEX)	***	***	***	162	194	248	254	192	204	186	186	184	192	202	254	391	397	258	258	455	455	322	326	278	281
34_FEX_Mircze_5	Poland	F. excelsior (FEX)	***	***	***	162	186	246	254	196	196	184	184	184	192	202	202	391	397	258	258	455	455	322	328	272	281
34_FEX_Mircze_6	Poland	F. excelsior (FEX)	***	***	***	162	164	254	266	210	210	186	186	188	192	212	216	391	397	258	258	455	455	322	322	281	281
34_FEX_Mircze_7	Poland	F. excelsior (FEX)	***	***	***	162	186	254	264	188	192	184	184	188	198	200	218	391	391	258	258	455	455	322	328	281	281
44_FEX_SilaGrande_5	Poland	F. excelsior (FEX)	***	***	***	164	186	268	268	178	189	186	186	184	210	224	224	391	391	254	258	455	461	322	322	272	281
44_FEX_SilaGrande_6	Poland	F. excelsior (FEX)	***	***	***	164	168	256	256	178	204	184	184	194	210	224	240	391	391	258	258	443	452	322	328	272	281
44_FEX_SilaGrande_7	Poland	F. excelsior (FEX)	***	***	***	162	168	262	266	178	210	184	184	184	194	222	240	391	397	258	258	455	461	322	328	272	278
44_FEX_SilaGrande_8	Poland	F. excelsior (FEX)	***	***	***	168	180	264	266	186	208	184	184	174	194	222	224	391	391	258	258	455	461	322	328	272	281
44_FEX_SilaGrande_9	Poland	F. excelsior (FEX)	***	***	***	164	186	256	268	178	214	184	184	142	184	262	268	397	397	254	258	455	461	328	328	278	281
44_FEX_SilaGrande_10	Poland	F. excelsior (FEX)	***	***	***	162	168	252	266	178	189	184	184	198	210	224	228	391	397	254	258	455	455	322	322	278	281
44_FEX_SilaGrande_11	Poland	F. excelsior (FEX)	***	***	***	168	168	268	268	204	208	184	184	168	194	208	262	391	397	254	258	455	455	318	322	278	278
44_FEX_SilaGrande_12	Poland	F. excelsior (FEX)	***	***	***	164	172	246	260	192	208	184	184	194	198	202	224	391	397	258	258	455	461	320	322	272	278
49_FEX_Wloszczowa_1	Poland	F. excelsior (FEX)	***	***	***	162	166	254	254	208	212	184	200	188	190	232	268	391	391	254	258	455	461	322	322	287	287
49_FEX_Wloszczowa_2	Poland	F. excelsior (FEX)	***	***	***	172	178	246	272	196	204	184	184	178	192	208	216	391	391	258	258	455	461	322	326	272	278
49_FEX_Wloszczowa_3	Poland	F. excelsior (FEX)	***	***	***	162	194	254	256	192	192	184	186	176	192	208	208	391	391	258	258	455	461	322	322	278	281
49_FEX_Wloszczowa_4	Poland	F. excelsior (FEX)	***	***	***	162	166	254	254	188	208	184	184	190	192	208	222	391	391	258	258	455	455	322	322	281	287
49_FEX_Wloszczowa_5	Poland	F. excelsior (FEX)	***	***	***	162	166	254	262	210	210	184	184	190	190	232	232	391	391	258	258	455	461	322	322	281	308
49_FEX_Wloszczowa_6	Poland	F. excelsior (FEX)	***	***	***	162	178	254	256	178	192	184	184	188	190	208	258	391	391	258	258	455	461	322	322	278	278
49_FEX_Wloszczowa_7	Poland	F. excelsior (FEX)	***	***	***	170	186	248	254	198	216	184	184	182	186	198	218	391	397	258	258	455	455	322	322	281	281
49_FEX_Wloszczowa_8	Poland	F. excelsior (FEX)	***	***	***	178	190	246	272	196	196	184	184	176	188	196	214	391	391	258	258	455	461	322	322	281	281
16_FEX_DehesaDeBohadilla_1	Spain	F. excelsior (FEX)	***	***	***	158	158	240	252	172	186	176	184	142	178	206	220	388	394	262	274	455	455	308	318	287	308
16_FEX_DehesaDeBohadilla_2	Spain	F. excelsior (FEX)	***	***	***	158	162	240	248	178	194	176	184	142	142	194	206	388	394	266	274	455	461	308	318	287	299
16_FEX_DehesaDeBohadilla_4	Spain	F. excelsior (FEX)	***	***	***	158	162	248	254	172	196	178	184	144	144	202	204	388	394	266	274	455	461	308	318	272	287
16_FEX_DehesaDeBohadilla_5	Spain	F. excelsior (FEX)	***	***	***	158	162	242	248	178	186	178	184	144	144	194	204	388	394	266	274	455	455	308	318	287	299
16_FEX_DehesaDeBohadilla_6	Spain	F. excelsior (FEX)	***	***	***	158	162	240	256	188	204	176	184	142	142	176	206	388	394	266	274	455	455	316	318	287	299
16_FEX_DehesaDeBohadilla_7	Spain	F. excelsior (FEX)	***	***	***	158	162	246	256	172	182	176	184	144	144	180	206	388	388	262	274	455	455	308	318	287	299
16_FEX_DehesaDeBohadilla_8	Spain	F. excelsior (FEX)	***	***	***	158	162	246	256	186	204	178	186	140	144	180	206	388	394	266	274	455	455	308	318	287	299
52_FEX_Aiguestortes_1	Spain	F. excelsior (FEX)	***	***	***	162	168	246	254	180	192	184	186	144	184	182	194	388	391	258	258	455	455	316	318	281	281
52_FEX_Aiguestortes_2	Spain	F. excelsior (FEX)	***	***	***	162	180	250	264	192	204	184	184	144	182	214	240	391	391	258	258	455	455	318	318	272	281
52_FEX_Aiguestortes_3	Spain	F. excelsior (FEX)	***	***	***	162	162	246	252	188	204	176	184	144	176	180	214	391	397	258	258	455	455	316	318	278	281
52_FEX_Aiguestortes_4	Spain	F. excelsior (FEX)	***	***	***	162	164	246	254	192	204	176	184	144	178	180	194	391	397	258	258	455	455	318	318	278	281
52_FEX_Aiguestortes_5	Spain	F. excelsior (FEX)	***	***	***	162	162	246	254	178	192	184	184	144	188	180	212	391	397	258	258	455	461	318	318	281	281
52_FEX_Aiguestortes_6	Spain	F. excelsior (FEX)	***	***	***	162	170	246	254	178	192	184	184	144	144	182	212	388	391	258	266	455	461	316	318	278	281
52_FEX_Aiguestortes_7	Spain	F. excelsior (FEX)	***	***	***	158	162	248	254	178	182	184	186	144	184	180	212	391	397	258	266	455	461	316	318	278	278
52_FEX_Aiguestortes_8	Spain	F. excelsior (FEX)	***	***	***	158	162	246	250	180	192	184	184	144	144	180	194	388	391	258	258	455	461	316	318	281	281
52_FEX_Aiguestortes_9	Spain	F. excelsior (FEX)	***	***	***	158	162	246	250	180	192	184	184	144	144	180	194	388	391	258	258	455	455	318	318	281	287
55_FEX_Cerdanya_1	Spain	F. excelsior (FEX)	***	***	***	162	174	246	252	180	192	184	186	138	142	208	222	388	388	266	274	455	455	308	318	281	290
55_FEX_Cerdanya_2	Spain	F. excelsior (FEX)	***	***	***	160	174	246	252	184	192	176	184	144	144	194	196	388	388	266	274	455	455	318	318	281	287
55_FEX_Cerdanya_3	Spain	F. excelsior (FEX)	***	***	***	160	162	246	252	178	178	176	184	138	142	180	194	388	388	258	274	455	455	316	318	281	287
55_FEX_Cerdanya_4	Spain	F. excelsior (FEX)	***	***	***	158	162	246	252	184	196	176	184	138	144	180	210	388	388	258	274	455	455	316	318	281	287
55_FEX_Cerdanya_5	Spain	F. excelsior (FEX)	***	***	***	162	162	246	270	184	184	184	184	146	146	206	216	388	388	266	274	455	455	316	316	272	281
55_FEX_Cerdanya_6	Spain	F. excelsior (FEX)	***	***	***	158	164	250	250	194	194	184	184	138	146	194	210	388	388	258	274	455	455	308	318	287	287
55_FEX_Cerdanya_7	Spain	F. excelsior (FEX)	***	***	***	158	158	252	252	180	196	184	184	138	188	202	206	388	388	258	274	455	455	308	318	287	287
55_FEX_Cerdanya_8	Spain	F. excelsior (FEX)	***	***	***	158	168	258	264	180	180	184	186	142	142	206	212	388	388	258	266	455	461	316	316	272	299
59_FEX_Ripoll_1	Spain	F. excelsior (FEX)	***	***	***	164	180	246	246	180	180	184	184	144	182	180	194	391	391	258	258	455	461	316	316	281	299
59_FEX_Ripoll_2	Spain	F. excelsior (FEX)	***	***	***	162	162	246	254	180	192	176	184	144	192	180	198	391	397	258	258	455	455	316	322	281	281
59_FEX_Ripoll_3	Spain	F. excelsior (FEX)	***	***	***	162	162	250	254	188	194	176	184	144	178	202	214	391	397	258	258	455	455	318	320	281	281
59_FEX_Ripoll_4	Spain	F. excelsior (FEX)	***	***	***	162	162	248	252	178	204	176	184	144	178	214	214	391	391	258	258	455	455	318	318	281	287
59_FEX_Ripoll_5	Spain	F. excelsior (FEX)	***	***	***	158	162	254	254	180	204	176	184	144	178	180	196	391	391	258	258	455	461	318	318	278	281
59_FEX_Ripoll_6	Spain	F. excelsior (FEX)	***	***	***	162	170	246	254	178	196	184	184	144	144	180	212	391	391	258	258	455	461	316	318	287	290
59_FEX_Ripoll_7	Spain	F. excelsior (FEX)	***	***	***	158	162	246	254	180	180	184	194	144	168	180	198	388	391	258	258	455	461	316	318	278	281
59_FEX_Ripoll_8	Spain	F. excelsior (FEX)	***	***	***	158	162	246	254	178	192	184	186	144	178	196	198	391	391	258	258	455	461	316	318	281	281
59_FEX_Ripoll_9	Spain	F. excelsior (FEX)	***	***	***	158	162	246	252	180	192	184	186	138	144	182	206	388	391	258	258	455	455	316	318	281	287
19_FEX_DrummondHill_1	United_Kingdom	F. excelsior (FEX)	***	***	***	162	164	246	246	192	204	184	184	144	190	200	238	391	397	258	258	455	461	308	322	281	281
19_FEX_DrummondHill_2	United_Kingdom	F. excelsior (FEX)	***	***	***	162	162	246	246	192	204	184	184	144	198	220	238	391	397	258	258	455	461	322	322	281	281
19_FEX_DrummondHill_3	United_Kingdom	F. excelsior (FEX)	***	***	***	158	162	246	254	192	208	184	184	142	178	194	208	391	397	258	258	455	455	308	322	278	281
43_FEX_Settrington_1	United_Kingdom	F. excelsior (FEX)	***	***	***	162	178	252	254	192	204	184	184	184	192	216	232	391	397	258	258	455	455	322	322	281	281
43_FEX_Settrington_2	United_Kingdom	F. excelsior (FEX)	***	***	***	164	178	248	266	190	190	184	184	190	192	214	214	391	397	258	258	455	455	322	322	281	281
43_FEX_Settrington_3	United_Kingdom	F. excelsior (FEX)	***	***	***	162	162	254	288	208	220	186	186	168	188	244	260	391	397	258	258	455	455	322	322	278	281
43_FEX_Settrington_4	United_Kingdom	F. excelsior (FEX)	***	***	***	162	188	254	290	192	204	176	176	192	200	198	236	391	397	258	266	455	455	322	322	281	281
43_FEX_Settrington_5	United_Kingdom	F. excelsior (FEX)	***	***	***	162	172	254	268	192	214	184	186	180	188	198	222	391	397	222	258	455	455	322	322	281	287
43_FEX_Settrington_6	United_Kingdom	F. excelsior (FEX)	***	***	***	172	178	248	256	204	210	184	184	188	192	212	234	391	391	258	258	455	455	322	322	281	281
43_FEX_Settrington_7	United_Kingdom	F. excelsior (FEX)	***	***	***	162	172	246	252	178	194	186	186	178	178	220	220	391	397	258	258	455	455	322	322	281	287
43_FEX_Settrington_8	United_Kingdom	F. excelsior (FEX)	***	***	***	162	162	246	246	176	192	186	186	178	198	212	220	391	397	258	258	455	455	322	328	281	281
50_FEX_WythamWood_1	United_Kingdom	F. excelsior (FEX)	***	***	***	172	194	246	288	192	206	184	184	192	198	222	240	391	397	258	258	455	455	308	316	281	281
50_FEX_WythamWood_2	United_Kingdom	F. excelsior (FEX)	***	***	***	162	172	246	252	192	204	184	184	178	192	208	220	391	397	258	258	455	455	322	322	272	281
50_FEX_WythamWood_3	United_Kingdom	F. excelsior (FEX)	***	***	***	162	194	246	254	192	204	184	186	176	192	208	208	391	397	258	258	455	455	322	322	278	281
50_FEX_WythamWood_4	United_Kingdom	F. excelsior (FEX)	***	***	***	162	172	246	246	176	192	184	200	184	192	250	274	388	397	258	258	455	455	322	322	272	281
50_FEX_WythamWood_5	United_Kingdom	F. excelsior (FEX)	***	***	***	162	162	246	254	176	204	184	200	188	190	198	198	391	397	258	258	455	455	322	338	272	281
50_FEX_WythamWood_6	United_Kingdom	F. excelsior (FEX)	***	***	***	168	168	246	246	192	204	184	200	184	220	194	198	388	388	258	258	455	461	322	322	278	281
50_FEX_WythamWood_7	United_Kingdom	F. excelsior (FEX)	***	***	***	162	172	248	254	192	192	184	186	178	198	244	260	391	391	258	258	455	455	322	322	281	287
50_FEX_WythamWood_8	United_Kingdom	F. excelsior (FEX)	***	***	***	158	162	246	246	192	204	184	184	144	188	208	212	391	391	258	274	455	461	308	318	281	287
Fraxinus_ornus_orniello	Italy	F. ornus (FOR)	***	***	***	164	178	228	234	198	198	204	226	NA	NA	182	200	388	388	210	240	324	324	322	328	266	266
Fraxinus_ornus_serracasale	Italy	F. ornus (FOR)	***	***	***	180	182	228	244	202	214	204	210	NA	NA	182	204	391	391	210	240	324	324	328	328	266	269
Fraxinus_ornus	Italy	F. ornus (FOR)	***	***	***	164	178	228	234	168	198	204	210	NA	NA	182	200	391	391	210	240	324	324	328	328	269	272
Fraxinus_ornus_carpaci	Italy	F. ornus (FOR)	***	***	***	178	180	220	228	NA	NA	204	226	NA	NA	194	202	391	391	240	240	324	324	308	322	251	269
