# Supplementary material for: Genetic Distinctiveness Highlights the Conservation Value of a Sicilian Manna Ash Germplasm Collection Assigned to Fraxinus angustifolia (Oleaceae)
Source: Plants (Basel). 2020 Aug 14;9(8):1035. doi: 10.3390/plants9081035 (PMC7463994; doi:10.3390/plants9081035)
Supplement: Supplementary file 1 [file plants-09-01035-s001.zip › Supplementary_files/Table S4.xlsx]

## Sheet: Table S4
Table S4 Pairwise population Fst values
	Bulgaria	Croatia1	Croatia2	France1	France2	France3	France4	France5	France6	France7	Italy1	Italy2	Hungary	Macedonia	Montenegro	Portugal1	Portugal2	Serbia1	Serbia2	Turkey	Ukraine
Bulgaria	0
Croatia1	0.0795656	0
Croatia2	0.0644529	0.0286014	0
France1	0.128394	0.0898824	0.0894955	0
France2	0.0956067	0.0709592	0.0732677	0.0403897	0
France3	0.0901401	0.0721928	0.070843	0.0666472	0.0399828	0
France4	0.0906633	0.0756924	0.0831535	0.0707434	0.0446374	0.0654225	0
France5	0.146928	0.0957128	0.109469	0.0658125	0.06148	0.0687543	0.0845065	0
France6	0.0993622	0.0931944	0.0922495	0.0903836	0.0650314	0.0580822	0.0637481	0.0898571	0
France7	0.130913	0.0537896	0.0590689	0.0692565	0.0749645	0.0801316	0.112323	0.116842	0.139014	0
Italy1	0.13607	0.114303	0.121343	0.124602	0.110964	0.0979805	0.099346	0.106508	0.0839071	0.175649	0
Italy2	0.171839	0.138847	0.159971	0.140839	0.102409	0.0934764	0.131525	0.10871	0.0996478	0.187184	0.0905879	0
Hungary	0.126791	0.112738	0.112294	0.104959	0.0975364	0.103134	0.0886882	0.119678	0.120794	0.148924	0.159071	0.182824	0
Macedonia	0.106121	0.0688921	0.07736	0.0583249	0.0580171	0.0580868	0.0750487	0.0664892	0.0879778	0.0949928	0.115097	0.121981	0.0654349	0
Montenegro	0.0954831	0.0926545	0.0895564	0.0586028	0.0540417	0.0643521	0.0701151	0.0696392	0.0944718	0.116805	0.12236	0.119687	0.0528942	0.0341252	0
Portugal1	0.0870064	0.0648386	0.0753059	0.0827135	0.0558149	0.0554242	0.0631495	0.089752	0.0840717	0.0707586	0.124804	0.128199	0.109103	0.0733196	0.0833752	0
Portugal2	0.108958	0.088081	0.0813202	0.10838	0.0750807	0.0813942	0.0791189	0.103024	0.0881173	0.140243	0.0981018	0.128892	0.132046	0.0951965	0.111412	0.106593	0
Serbia1	0.0833816	0.0491021	0.0628771	0.0619702	0.054519	0.0583852	0.0628439	0.0667146	0.0783336	0.0796287	0.0902262	0.104283	0.0702704	0.0285651	0.0430465	0.0612325	0.084643	0
Serbia2	0.125118	0.109899	0.116985	0.0781376	0.0854206	0.0959017	0.105426	0.075793	0.117627	0.13526	0.154588	0.155458	0.0852033	0.0377345	0.0416045	0.108297	0.129658	0.0516037	0
Turkey	0.109328	0.0979475	0.113627	0.0961436	0.0812281	0.0838435	0.0827078	0.0890252	0.101087	0.142392	0.154885	0.143352	0.0984042	0.0444352	0.0623837	0.0816911	0.126621	0.053608	0.0647948	0
Ukraine	0.0426188	0.0516398	0.0456173	0.109218	0.0743916	0.072713	0.0799579	0.116504	0.0880913	0.0976598	0.112265	0.132359	0.139466	0.0931031	0.100418	0.0760689	0.0896673	0.068024	0.134019	0.100294	0
